# Supplementary material for: The NMDA receptor GluN2C subunit controls cortical excitatory-inhibitory balance, neuronal oscillations and cognitive function
Source: Sci Rep. 2016 Dec 6;6:38321. doi: 10.1038/srep38321 (PMC5138829; doi:10.1038/srep38321)
Supplement: Supplementary Information [file srep38321-s2.xls]

## Sheet: Sheet1
Project#105177		Stock#:	-
2016-04-19	250 Rows	Strain Name:	GluN2C
				C57BL/6J	664	0.949324	0.956376	0.949324	0.956376	1	1	0	0	0.5	0.5	#DIV/0!	#DIV/0!
				129S1/SvImJ	2448	0.0506757	0.0436242	0.0506757	0.0436242	0	0	1	1	0.5	0.5	#DIV/0!	#DIV/0!
					Sample	1 KO	2 WT	1 KO	2 WT	B6	B6	129	129	F1	F1	Blank	Blank
SNP_ID		Expected SNPs		Filter
		C57BL/6J	129S1/SvImJ
Chromosome-bp	RS_ID	664	2448	Blank	Info	A09	A10	A11	A12	C08	C09	C10	C11	D01	D02	C12	D03
01-005230167-M	rs3708040	C	T	No	Yes	C	C	C	C	C	C	T	T	T/C	T/C
01-026072256-M	rs3666554	G	T	No	Yes	G	G	G	G	G	G	T	T	T/G	T/G
01-046003967-M	rs3654040	A	C	No	Yes	A	A	A	A	A	A	C	C	C/A	C/A
01-065042402-M	rs3697376	G	A	No	Yes	G	G	G	G	G	G	A	A	A/G	A/G
01-086182722-M	rs3678377	A	G	No	Yes	A	A	A	A	A	A	G	G	G/A	G/A
01-102073421-M	rs3720366	G	C	No	Yes	G	G	G	G	G	G	C	C	C/G	C/G
01-122978406-M	rs3676992	G	T	No	Yes	G	G	G	G	G	G	T	T	T/G	T/G
01-143006008-M	rs3663996	A	G	No	Yes	A	A	A	A	A	A	G	G	G/A	G/A
01-162977516-M	rs3706326	G	A	No	Yes	A/G	G	A/G	G	G	G	A	A	A/G	A/G
01-178701443-M	rs3668273	A	G	No	Yes	G/A	A	G/A	A	A	A	G	G	G/A	G/A
01-193173300-M	rs3715125	G	A	No	Yes	A/G	G	A/G	G	G	G	A	A	A/G	A/G
02-003179310-M	rs3713997	G	A	No	Yes	A/G	G	A/G	G	G	G	A	A	A/G	A/G
02-020551513-M	rs4139548	A	G	No	Yes	A	A	A	A	A	A	G	G	G/A	G/A
02-041042651-M	rs3697051	C	G	No	Yes	C	C	C	C	C	C	G	G	G/C	G/C
02-061161692-M	rs3714030	T	C	No	Yes	T	T	T	T	T	T	C	C	C/T	C/T
02-078062303-M	rs3670874	T	G	No	Yes	T	T	T	T	T	T	G	G	G/T	G/T
02-101074874-M	rs3686727	A	G	No	Yes	A	A	A	A	A	A	G	G	G/A	G/A
02-119931810-M	rs3691456	A	T	No	Yes	A	A	A	A	A	A	T	T	T/A	T/A
02-139603599-M	rs3726475	T	A	No	Yes	T	T	T	T	T	T	A	A	A/T	A/T
02-161858323-M	rs3693259	C	A	No	Yes	C	C	C	C	C	C	A	A	C/A	C/A
02-179086475-M	rs3680965	G	T	No	Yes	G	G	G	G	G	G	T	T	T/G	T/G
03-011350737-M	rs3680834	G	C	No	Yes	G	G	G	G	G	G	C	C	C/G	C/G
03-032431792-M	rs3659585	G	A	No	Yes	G	G	G	G	G	G	A	A	A/G	A/G
03-053161686-M	rs3685081	T	C	No	Yes	T	T	T	T	T	T	C	C	C/T	C/T
03-073214161-M	rs3681493	A	T	No	Yes	A	A	A	A	A	A	T	T	T/A	T/A
03-088155864-N	rs4224040	T	C	No	Yes	T	T	T	T	T	T	C	C	C/T	C/T
03-110268748-M	rs3712218	C	T	No	Yes	C	C	C	C	C	C	T	T	T/C	T/C
03-131286062-N	rs3089257	C	T	No	Yes	C	C/T	C	C/T	C	C	T	T	C/T	C/T
03-151125653-M	rs3725806	A	T	No	Yes	A	A	A	A	A	A	T	T	T/A	T/A
03-160287200-M	rs3665134	G	A	No	Yes	G	G	G	G	G	G	A	A	A/G	A/G
04-003163167-M	rs3694594	G	T	No	Yes	G	G	G	G	G	G	T	T	T/G	T/G
04-022875524-M	rs4138316	C	T	No	Yes	C	C	C	C	C	C	T	T	T/C	T/C
04-039199957-M	rs3723778	C	G	No	Yes	C	C	C	C	C	C	G	G	G/C	G/C
04-061409675-M	rs3656076	G	T	No	Yes	G	G	G	G	G	G	T	T	T/G	T/G
04-084241978-M	rs3659971	T	C	No	Yes	C	C	C	C	T	T	C	C	C/T	C/T
04-106314110-M	rs3664065	C	A	No	Yes	A	A	A	A	C	C	A	A	A/C	A/C
04-120122875-M	rs3702270	G	A	No	Yes	A	A	A	A	G	G	A	A	A/G	A/G
04-141084977-M	rs3718220	A	G	No	Yes	G/A	G/A	G/A	G/A	A	A	G	G	G/A	G/A
04-151168886-M	rs3680364	G	T	No	Yes	T/G	T/G	T/G	T/G	G	G	T	T	T/G	T/G
05-003188964-M	rs3676096	C	T	No	Yes	C	C	C	C	C	C	T	T	T/C	T/C
05-023890459-M	rs3664933	C	G	No	Yes	C	C	C	C	C	C	G	G	G/C	G/C
05-044010971-M	rs3663092	T	G	No	Yes	T	T	T	T	T	T	G	G	G/T	G/T
05-065734378-N	rs4225249	A	G	No	Yes	A	A	A	A	A	A	G	G	G/A	G/A
05-082050497-M	rs3705373	C	A	No	Yes	C	C	C	C	C	C	A	A	A/C	A/C
05-106058057-M	rs3656524	T	C	No	Yes	T	T	T	T	T	T	C	C	C/T	C/T
05-125054661-M	rs3705399	T	C	No	Yes	T	T	T	T	T	T	C	C	C/T	C/T
05-139966164-M	rs3717290	T	C	No	Yes	T	T	T	T	T	T	C	C	C/T	C/T
05-149044358-M	rs3722801	C	A	No	Yes	C	C	C	C	C	C	A	A	A/C	A/C
06-003167392-M	rs3661828	C	T	No	Yes	C	C	C	C	C	C	T	T	T/C	T/C
06-017592278-N	rs3023064	G	T	No	Yes	G	G	G	G	G	G	T	T	G/T	G/T
06-045126062-M	rs3706944	A	G	No	Yes	A	A	A	A	A	A	G	G	G/A	G/A
06-062599520-M	rs3706318	A	G	No	Yes	A	A	A	A	A	A	G	G	G/A	G/A
06-083216741-M	rs3707989	G	T	No	Yes	G	G	G	G	G	G	T	T	T/G	T/G
06-106057600-M	rs3665833	C	T	No	Yes	C	C	C	C	C	C	T	T	T/C	T/C
06-122941044-M	rs3727110	T	A	No	Yes	T	T	T	T	T	T	A	A	A/T	A/T
06-135955068-M	rs3684061	C	A	No	Yes	C	C	C	C	C	C	A	A	A/C	A/C
06-149052281-M	rs3711088	C	G	No	Yes	C	C	C	C	C	C	G	G	G/C	G/C
07-004201219-N	rs4226386	A	G	No	Yes	A	A	A	A	A	A	G	G	G/A	G/A
07-022997618-M	rs3662246	C	T	No	Yes	C	C	C	C	C	C	T	T	T/C	T/C
07-044964980-M	rs3671564	G	C	No	Yes	G	G	G	G	G	G	C	C	C/G	C/G
07-064095712-M	rs3672773	G	T	No	Yes	G	G	G	G	G	G	T	T	T/G	T/G
07-085095955-M	rs3670440	C	T	No	Yes	C	C	C	C	C	C	T	T	T/C	T/C
07-106153798-M	rs3654689	G	T	No	Yes	G	G	G	G	G	G	T	T	T/G	T/G
07-135024189-M	rs3664224	C	T	No	Yes	C	C	C	C	C	C	T	T	T/C	T/C
08-003089774-M	rs3701395	T	C	No	Yes	T	T	T	T	T	T	C	C	C/T	C/T
08-025034424-M	rs3684251	C	T	No	Yes	C	C	C	C	C	C	T	T	T/C	T/C
08-045080531-M	rs4137370	T	C	No	Yes	T	T	T	T	T	T	C	C	C/T	C/T
08-067470102-N	rs3089230	G	C	No	Yes	G	G	G	G	G	G	C	C	G/C	G/C
08-086985036-M	rs3706660	C	T	No	Yes	C	C	C	C	C	C	T	T	T/C	T/C
08-107088585-M	rs3683511	A	G	No	Yes	A	A	A	A	A	A	G	G	G/A	G/A
08-123021323-M	rs3693295	T	C	No	Yes	T	T	T	T	T	T	C	C	C/T	C/T
09-003938578-M	rs3694533	T	C	No	Yes	T	T	T	T	T	T	C	C	C/T	C/T
09-016198772-M	rs3719348	G	T	No	Yes	G	G	G	G	G	G	T	T	T/G	T/G
09-034961903-M	rs3659084	G	A	No	Yes	A/G	A/G	A/G	A/G	G	G	A	A	A/G	A/G
09-052894456-M	rs3654569	C	A	No	Yes	A/C	A/C	A/C	A/C	C	C	A	A	A/C	A/C
09-077792491-M	rs3676260	T	A	No	Yes	A/T	A/T	A/T	A/T	T	T	A	A	A/T	A/T
09-098865563-M	rs3692530	T	C	No	Yes	T	T	T	T	T	T	C	C	C/T	C/T
09-115037423-M	rs3721068	G	A	No	Yes	G	G	G	G	G	G	A	A	A/G	A/G
09-125082704-M	rs3706619	G	A	No	Yes	G	G	G	G	G	G	A	A	A/G	A/G
10-003233934-M	rs3724192	G	C	No	Yes	G	G	G	G	G	G	C	C	C/G	C/G
10-023127952-M	rs3665690	A	G	No	Yes	A	A	A	A	A	A	G	G	G/A	G/A
10-034328321-G	rs13480578	C	A	No	Yes	C	C	C	C	C	C	A	A	A/C	A/C
10-053898997-M	rs3696307	G	C	No	Yes	G	G	G	G	G	G	C	C	C/G	C/G
10-072471838-G	rs13480647	A	G	No	Yes	A	A	A	A	A	A	G	G	A/G	A/G
10-093476458-N	rs4228405	T	C	No	Yes	T	T	T	T	T	T	C	C	C/T	C/T
10-117629082-M	rs3670118	A	G	No	Yes	A	A	A	A	A	A	G	G	G/A	G/A
10-129117100-M	rs3719409	G	A	No	Yes	G	G	G	G	G	G	A	A	A/G	A/G
11-005661856-N	rs4222040	T	A	No	Yes	T	T	T	T	T	T	A	A	A/T	A/T
11-024515722-M	rs3673413	G	A	No	Yes	G	G	G	G	G	G	A	A	A/G	A/G
11-047224208-M	rs3686921	C	A	No	Yes	C	C	C	C	C	C	A	A	A/C	A/C
11-070331570-M	rs3668244	T	C	No	Yes	T	T	T	T	T	T	C	C	C/T	C/T
11-090199967-M	rs3682081	T	C	No	Yes	T	T	T	T	T	T	C	C	C/T	C/T
11-111226923-M	rs3712384	A	C	No	Yes		A		A	A	A	C	C	C/A	C/A
11-122195777-M	rs3675603	C	T	No	Yes	C	C	C	C	C	C	T	T	T/C	T/C
12-003567042-M	rs3675632	G	T	No	Yes	G	G	G	G	G	G	T	T	T/G	T/G
12-022232159-M	rs3712523	C	G	No	Yes	C	C	C	C	C	C	G	G	G/C	G/C
12-041270227-M	rs3665793	A	G	No	Yes	A	A	A	A	A	A	G	G	G/A	G/A
12-061271925-M	rs3677704	A	T	No	Yes	A	A	A	A	A	A	T	T	T/A	T/A
12-069389027-M	rs3655558	A	G	No	Yes	A	A	A	A	A	A	G	G	G/A	G/A
12-092440423-M	rs3719660	G	C	No	Yes	G	G	G	G	G	G	C	C	C/G	C/G
12-107536049-N	rs4229611	A	G	No	Yes	A	G/A	A	G/A	A	A	G	G	G/A	G/A
12-112276179-M	rs3686631	A	T	No	Yes	A	A	A	A	A	A	T	T	T/A	T/A
13-003966099-M	rs3695486	A	G	No	Yes	A	A	A	A	A	A	G	G	G/A	G/A
13-023105764-M	rs3679575	A	G	No	Yes	A	A	A	A	A	A	G	G	G/A	G/A
13-043995023-N	rs3023382	T	G	No	Yes	T	T	T	T	T	T	G	G	G/T	G/T
13-065339791-N	rs3023384	C	T	No	Yes	C	C	C	C	C	C	T	T	C/T	C/T
13-084819885-M	rs3666540	G	A	No	Yes	G	G	G	G	G	G	A	A	A/G	A/G
13-101929792-M	rs3687254	C	T	No	Yes	C	C	C	C	C	C	T	T	T/C	T/C
13-117094028-M	rs3710370	G	A	No	Yes	G	G	G	G	G	G	A	A	A/G	A/G
14-005055006-M	rs3689508	T	A	No	Yes	T	T	T	T	T	T	A	A	A/T	A/T
14-024063411-M	rs3719262	A	G	No	Yes	A	A	A	A	A	A	G	G	G/A	G/A
14-040017031-M	rs3659053	G	C	No	Yes	G	G	G	G	G	G	C	C	C/G	C/G
14-060626617-N	rs4230429	T	C	No	Yes	T	T	T	T	T	T	C	C	C/T	C/T
14-077156430-M	rs3666728	C	T	No	Yes	C	C	C	C	C	C	T	T	T/C	T/C
14-097042967-M	rs3677639	A	G	No	Yes	A	A	A	A	A	A	G	G	G/A	G/A
14-114403652-M	rs3685710	C	T	No	Yes	C	C	C	C	C	C	T	T	T/C	T/C
15-003094890-M	rs3687235	A	G	No	Yes
15-020280219-M	rs3662097	G	T	No	Yes	G	G	G	G	G	G	T	T	T/G	T/G
15-043015319-M	rs3667271	G	C	No	Yes	G	G	G	G	G	G	C	C	C/G	C/G
15-059754938-N	rs4230758	C	T	No	Yes	C	C	C	C	C	C	T	T	T/C	T/C
15-102788257-N	rs3023429	G	T	No	Yes	G	G	G	G	G	G	T	T	T/G	T/G
16-005053446-C	rs4153115	G	T	No	Yes	G	G	G	G	G	G	T	T	T/G	T/G
16-019621494-C	rs4165081	A	G	No	Yes	A	A	A	A	A	A	G	G	A/G	A/G
16-037994236-C	rs4174474	G	A	No	Yes	G	G	G	G	G	G	A	A	A/G	A/G
16-057482753-C	rs4189277	A	G	No	Yes	A	A	A	A	A	A	G	G	A/G	A/G
16-075684315-C	rs4205499	T	C	No	Yes	T	T	T	T	T	T	C	C	T/C	T/C
16-096070057-C	rs4221067	C	T	No	Yes	C	C	C	C	C	C	T	T	T/C	T/C
17-003335010-M	rs3694565	G	C	No	Yes	G	G	G	G	G	G	C	C	C/G	C/G
17-023157746-M	rs3673763	A	T	No	Yes	A	A	A	A	A	A	T	T	T/A	T/A
17-043164647-M	rs3677240	G	A	No	Yes	G	G	G	G	G	G	A	A	A/G	A/G
17-066532305-N	rs3023456	T	G	No	Yes	T	T	T	T	T	T	G	G	G/T	G/T
17-083294998-M	rs3707550	T	A	No	Yes	T	T	T	T	T	T	A	A	A/T	A/T
17-092673068-N	rs3023460	T	G	No	Yes	T	T	T	T	T	T	G	G	T/G	T/G
18-005066417-M	rs3706767	T	C	No	Yes	T	T	T	T	T	T	C	C	C/T	C/T
18-022053385-M	rs3707236	A	G	No	Yes	A	A	A	A	A	A	G	G	G/A	G/A
18-043081750-M	rs3676196	C	T	No	Yes	C	C	C	C	C	C	T	T	T/C	T/C
18-054835717-M	rs3715080	T	A	No	Yes	T	T	T	T	T	T	A	A	A/T	A/T
18-067972780-M	rs3657976	T	C	No	Yes	T	T	T	T	T	T	C	C	C/T	C/T
18-078813035-M	rs3686065	A	C	No	Yes	A	A	A	A	A	A	C	C	C/A	C/A
18-090060367-M	rs3663208	G	T	No	Yes	G	G	G	G	G	G	T	T	T/G	T/G
19-018239318-M	rs3691881	T	G	No	Yes	T	T	T	T	T	T	G	G	G/T	G/T
19-021081804-M	rs3692864	A	G	No	Yes	A	A	A	A	A	A	G	G	G/A	G/A
19-038092479-M	rs3695591	T	C	No	Yes	T	T	T	T	T	T	C	C	C/T	C/T
19-048069669-N	rs3023496	C	T	No	Yes	C	C	C	C	C	C	T	T	C/T	C/T
19-060823449-N	rs3023498	A	G	No	Yes	A	A	A	A	A	A	G	G	G/A	G/A
X-016114535-G	rs13483721	C	A	No	Yes	C	C	C	C	C	C	A	A	A/C	A/C
X-025132696-G	rs13483729	C	G	No	Yes	C	C	C	C	C	C	G	G	G/C	G/C
X-054650362-N	rs3161045	T	A	No	Yes	T	T	T	T	T	T	A	A	A/T	A/T
X-068494838-M	rs3664154	C	T	No	Yes	C	C	C	C	C	C	T	T	T/C	T/C
X-087817653-G	rs13483918	A	T	No	Yes	A	A	A	A	A	A	T	T	T/A	T/A
X-100413449-M	rs3690903	T	G	No	Yes	T	T	T	T	T	T	G	G	G/T	G/T
X-114340727-M	rs3702256	A	G	No	Yes	A	A	A	A	A	A	G	G	G/A	G/A
X-133535206-G	rs13484074	T	C	No	Yes	T	T	T	T	T	T	C	C	T/C	T/C
X-143466659-M	rs3698078	A	C	No	Yes	A	A	A	A	A	A	C	C	C/A	C/A

## Sheet: Sheet2
Sample Name	% B6
1 KO	0.949324
2 WT	0.956376
