# Supplementary material for: The NMDA receptor GluN2C subunit controls cortical excitatory-inhibitory balance, neuronal oscillations and cognitive function
Source: Sci Rep. 2016 Dec 6;6:38321. doi: 10.1038/srep38321 (PMC5138829; doi:10.1038/srep38321)
Supplement: Supplementary Data File [file srep38321-s3.xls]

## Sheet: Fig1 mEPSC
Frequency			Amplitude			Decay
WT	KO		WT	KO		WT	KO		ITI	WT	GluN2C KO		Amp	WT	Glu2C KO
10.283	6.213		16.925	10.762		6.932	11.169		0	0	0		0	0	0
4.412	2.608		10.255	8.299		9.389	10.304		20	0.146863	0.0464		1	0	0
3.715	7.038		9.309	10.181		8.992	8.025		40	0.273136	0.1104		2	0	0
8.733	3.858		9.314	9.523		5.611	7.568		60	0.360767	0.1824		3	0	0
9.224	5.465		9.167	9.374		5.885	6.982		80	0.436622	0.2504		4	0	0
6.917	4.892		8.985	7.805		5.88	7.125		100	0.50809	0.3136		5	0	0
7.011	2.16		8.835	8.228		5.875	3.013		120	0.568369	0.3656		6	0.098652	0
3.16	3.59		9.336	8.465		6.035	8.418		140	0.610169	0.4112		7	0.32202	0.288277
3.334	3.694		7.97	12.199		8.983	8.777		160	0.64785	0.4512		8	0.480086	0.49374
5.408	7.536		9.067	9.091		7.585	11.022		180	0.681773	0.5032		9	0.5986	0.609725
5.461	6.362		9.389	9.768		7.727	6.732		200	0.711122	0.536		10	0.692606	0.705199
8.303	3.51		10.632	6.086		8.706	4.56		220	0.734543	0.5664		11	0.762893	0.75607
7.235	2.971		9.247	9.243		8.658	9.823		240	0.757826	0.5928		12	0.814252	0.797641
9.661			12.21			6.969			260	0.782069	0.62		13	0.848451	0.826882
5.171			8.171			9.244			280	0.804783	0.64		14	0.877306	0.864325
6.234			7.993			7.275			300	0.825363	0.6632		15	0.898715	0.88617
6.333			9.148			7.531			320	0.842433	0.6856		16	0.914327	0.907344
10.131			10.129			5.76			340	0.855313	0.7024		17	0.925854	0.922326
9.949			9.783			5.842			360	0.86626	0.72		18	0.93677	0.936424
6.455			7.255			9.119			380	0.879507	0.732		19	0.943493	0.949129
									400	0.894069	0.7528		20	0.950074	0.959822
									420	0.901005	0.7704		21	0.955848	0.971186
									440	0.909249	0.784		22	0.96149	0.975421
									460	0.915661	0.7992		23	0.965819	0.978156
									480	0.922773	0.808		24	0.967842	0.979603
									500	0.930336	0.8216		25	0.970943	0.983891
									520	0.935465	0.8336		26	0.972751	0.988072
									540	0.941147	0.8448		27	0.974924	0.991584
									560	0.948079	0.8528		28	0.977123	0.992307
									580	0.954369	0.8616		29	0.978935	0.992978
									600	0.956518	0.876		30	0.980816	0.994318
									620	0.960562	0.8784		31	0.982268	0.994318
									640	0.963481	0.8824		32	0.984033	0.995042
									660	0.965913	0.8872		33	0.984772	0.995765
									680	0.969815	0.8944		34	0.985658	0.995765
									700	0.971298	0.8984		35	0.987162	0.995765
									720	0.974228	0.9016		36	0.987545	0.995765
									740	0.975517	0.9048		37	0.988618	0.995765
									760	0.97651	0.9088		38	0.990548	0.995765
									780	0.979687	0.9152		39	0.991243	0.995765
									800	0.980601	0.9208		40	0.992124	0.996435
									820	0.982147	0.9272		41	0.992909	0.996435
									840	0.984308	0.9296		42	0.993695	0.996435
									860	0.985781	0.932		43	0.994384	0.997159
									880	0.986559	0.9344		44	0.994983	0.997159
									900	0.98686	0.94		45	0.99527	0.997159
									920	0.98786	0.9432		46	0.995366	0.997159
									940	0.988953	0.9456		47	0.995558	0.997159
									960	0.989737	0.9472		48	0.995965	0.997159
									980	0.990048	0.9472		49	0.996655	0.997159
									1000	0.990617	0.9488		50	0.996655	0.997159
									1020	0.991253	0.9512		51	0.997344	0.997159
									1040	0.991253	0.9536		52	0.99488	0.997159
									1060	0.991876	0.9552		53	0.995072	0.997159
									1080	0.992041	0.9568		54	0.995263	0.997159
									1100	0.992256	0.9568		55	0.995455	0.997159
									1120	0.993281	0.9576		56	0.995455	0.997159
									1140	0.994255	0.96		57	0.995784	0.997159
									1160	0.994703	0.9608		58	0.991951	0.997159
									1180	0.995489	0.9648		59	0.992718	0.997159
									1200	0.995489	0.9672		60	0.993867	0.997159
									1220	0.995988	0.9696		61	0.993867	0.997159
									1240	0.9963	0.9704		62	0.993867	0.997159
									1260	0.9963	0.972		63	0.995017	0.997159
									1280	0.996515	0.9728		64	0.996167	0.997159
									1300	0.996946	0.9744		65	0.99655	0.997159
									1320	0.997162	0.9776		66	0.9977	0.997159
									1340	0.997377	0.9784		67	0.9977	0.997159
									1360	0.997569	0.9784		68	0.998084	0.997159
									1380	0.997569	0.98		69	0.998084	0.997159
									1400	0.997569	0.9816		70	0.998084	0.997159
									1420	0.997569	0.9816		71	0.99885	0.997159
									1440	0.997569	0.9824		72	0.99885	0.997159
									1460	0.997733	0.9832		73	0.99885	0.997159
									1480	0.997802	0.9832		74	0.99885	0.997159
									1500	0.997861	0.984		75	0.999233	0.997159
									1520	0.996791	0.984		76	0.999233	0.997159
									1540	0.996791	0.9856		77	0.999233	0.997159
									1560	0.996791	0.9864		78	0.999233	0.997159
									1580	0.997414	0.9872		79	0.999233	0.997159
									1600	0.994828	0.9888		80	0.999233	0.997159
									1620	0.99569	0.9896		81	0.999233	0.997159
									1640	0.99569	0.9904		82	0.999233	0.997159
									1660	0.99569	0.9904		83	0.999233	0.997159
									1680	0.996552	0.9912		84	0.999233	0.997883
									1700	0.997414	0.992		85	0.999233	0.997883
									1720	0.997414	0.992		86	0.999233	0.997883
									1740	0.997414	0.992		87	0.999233	0.997883
									1760	0.997414	0.992		88	0.999233	0.997883
									1780	0.998276	0.992		89	0.999233	0.997883
									1800	0.998276	0.9936		90	0.999233	0.997883
									1820	0.999138	0.9936		91	0.999233	0.997883
									1840	0.999138	0.9936		92	0.999233	0.997883
									1860	0.999138	0.9936		93	0.999233	0.997883
									1880	0.999138	0.9936		94	0.999233	0.997883
									1900	0.999138	0.9944		95	0.999233	0.997883
									1920	1	0.9944		96	0.999233	0.997883
									1940		0.9944		97	0.999233	0.997883
									1960		0.9944		98	0.999233	0.997883
									1980		0.9952		99	0.999233	0.999276
									2000		0.9952		100	0.999233	0.998553
									2020		0.9952		101	0.999233	0.998553
									2040		0.9968		102	0.999233	0.998553
									2060		0.9968		103	0.999233	0.998553
									2080		0.9968		104	0.999233	0.998553
									2100		0.9976		105	0.999233	0.998553
									2120		0.9976		106	0.999233	0.998553
									2140		0.9984		107	0.999617	0.998553
									2160		0.9992		108	0.999617	0.998553
									2180		0.9992		109	0.999617	0.998553
									2200		0.9992		110	0.999617	0.998553
									2220		0.9992		111	0.999617	0.998553
									2240		0.9992		112	0.999617	0.998553
									2260		0.9992		113	0.999617	0.998553
									2280		0.9992		114	0.999617	0.998553
									2300		0.9992		115	0.999617	0.998553
									2320		0.9992		116	0.999617	0.998553
									2340		0.9992		117	0.999617	0.998553
									2360		0.9992		118	0.999617	0.998553
									2380		0.9992		119	0.999617	0.998553
									2400		0.9992		120	1	0.998553
									2420		0.9992		121		0.998553
									2440		0.9992		122		0.998553
									2460		1		123		0.998553
													124		0.998553
													125		0.998553
													126		0.998553
													127		0.998553
													128		1

## Sheet: Fig1 mIPSC
Frequency			Amplitude			Decay
WT	KO		WT	KO		WT	KO		ITI	WT	GluN2C KO		Amp	WT	GluN2C KO
3.571	6.451		8.414	8.245		20.019	17.871		0	0	0		0	0	0
2.495	5.748		8.265	8.299		21.848	18.203		20	0.020759	0.050183		1	0	0
1.678	4.951		8.572	8.003		23.621	19.36		40	0.095797	0.193575		2	0	0
5.193	3.752		7.8	8.361		15.46	17.599		60	0.177493	0.359225		3	0	0
2.254	3.758		7.731	8.374		27.828	26.343		80	0.240176	0.477679		4	0	0
1.306	3.735		7.783	8.874		24.765	24.626		100	0.273077	0.527127		5	0	0
2.2	6.246		8.409	9.592		23.707	22.141		120	0.312951	0.574342		6	0	0
1.449	6.918		8.726	9.005		27.807	23.37		140	0.347159	0.615319		7	0.242445	0.205377
5.552	4.959		12.394	9.154		21.478	32.596		160	0.368574	0.645025		8	0.445619	0.368137
6.006	4.642		12.595	7.931		18.97	19.69		180	0.397666	0.681031		9	0.582369	0.486372
5.798	4.367		12.283	7.889		17.87	16.32		200	0.424352	0.711766		10	0.691299	0.586344
	6.879			9.479			17.128		220	0.454134	0.738119		11	0.768913	0.668428
	6.438			9.504			17.098		240	0.473609	0.762627		12	0.82268	0.737162
	5.042			8.842			20.525		260	0.492246	0.783642		13	0.86605	0.78901
	3.923			8.733			24.888		280	0.515425	0.80098		14	0.894325	0.830359
	3.275			8.733			20.034		300	0.539664	0.821902		15	0.915616	0.860886
									320	0.559741	0.839791		16	0.933722	0.893319
									340	0.573434	0.854755		17	0.946392	0.916345
									360	0.588058	0.865926		18	0.956889	0.930663
									380	0.601482	0.878873		19	0.965751	0.943555
									400	0.617267	0.888064		20	0.971859	0.952394
									420	0.63065	0.900133		21	0.975679	0.960371
									440	0.642993	0.908313		22	0.978432	0.96492
									460	0.659483	0.918037		23	0.982113	0.974071
									480	0.67193	0.92687		24	0.984338	0.978902
									500	0.684643	0.93369		25	0.985711	0.981793
									520	0.696982	0.940138		26	0.986776	0.983799
									540	0.704055	0.946271		27	0.988424	0.985615
									560	0.718047	0.949479		28	0.987945	0.98762
									580	0.729416	0.954886		29	0.989057	0.988763
									600	0.739947	0.959937		30	0.990169	0.990163
									620	0.750734	0.963415		31	0.991017	0.991562
									640	0.758447	0.967011		32	0.992674	0.991899
									660	0.768104	0.970437		33	0.992938	0.992033
									680	0.778371	0.973573		34	0.993742	0.992504
									700	0.786397	0.976027		35	0.993742	0.993042
									720	0.795212	0.978698		36	0.994281	0.994239
									740	0.800529	0.979588		37	0.995399	0.994576
									760	0.80827	0.981368		38	0.995669	0.995438
									780	0.815012	0.982931		39	0.995669	0.995438
									800	0.819415	0.983402		40	0.995983	0.995438
									820	0.825113	0.985048		41	0.995983	0.995438
									840	0.831929	0.98629		42	0.995983	0.995438
									860	0.837408	0.987314		43	0.995983	0.995438
									880	0.844614	0.989214		44	0.996567	0.995639
									900	0.848294	0.990876		45	0.996567	0.996043
									920	0.852154	0.99143		46	0.996567	0.996043
									940	0.854084	0.991916		47	0.996567	0.996178
									960	0.858502	0.992791		48	0.996882	0.996178
									980	0.86271	0.993546		49	0.996882	0.996178
									1000	0.868	0.993748		50	0.997151	0.996178
									1020	0.873864	0.99395		51	0.997151	0.996581
									1040	0.878335	0.994151		52	0.997151	0.996783
									1060	0.879379	0.994638		53	0.997431	0.996783
									1080	0.8828	0.995394		54	0.99771	0.996918
									1100	0.887551	0.995394		55	0.99771	0.996918
									1120	0.890542	0.995394		56	0.998024	0.996918
									1140	0.892596	0.995662		57	0.998024	0.996918
									1160	0.896562	0.995999		58	0.998024	0.996918
									1180	0.899164	0.996351		59	0.998024	0.996918
									1200	0.903768	0.996351		60	0.998024	0.996918
									1220	0.90625	0.996956		61	0.998024	0.997322
									1240	0.908119	0.997158		62	0.998304	0.997456
									1260	0.912436	0.997712		63	0.998158	0.997456
									1280	0.913048	0.996568		64	0.998158	0.997456
									1300	0.914055	0.996568		65	0.998158	0.997456
									1320	0.916259	0.99677		66	0.998158	0.997456
									1340	0.91841	0.99677		67	0.998158	0.997456
									1360	0.919649	0.997376		68	0.998158	0.997456
									1380	0.921807	0.997981		69	0.998158	0.997456
									1400	0.922455	0.997981		70	0.998158	0.997456
									1420	0.92293	0.998284		71	0.998158	0.997658
									1440	0.925015	0.998284		72	0.998158	0.997792
									1460	0.926554	0.998284		73	0.998158	0.997792
									1480	0.92824	0.998486		74	0.998158	0.997792
									1500	0.930566	0.997577		75	0.998158	0.997792
									1520	0.9329	0.997577		76	0.998577	0.997792
									1540	0.934339	0.997577		77	0.997865	0.997792
									1560	0.936495	0.997577		78	0.997865	0.997792
									1580	0.938034	0.997577		79	0.997865	0.997994
									1600	0.940297	0.997577		80	0.997865	0.997994
									1620	0.941307	0.997577		81	0.997865	0.997994
									1640	0.94245	0.997577		82	0.997865	0.997994
									1660	0.943245	0.997577		83	0.997865	0.997994
									1680	0.944649	0.998183		84	0.997865	0.997994
									1700	0.945868	0.999394		85	0.997865	0.998196
									1720	0.946835	0.999394		86	0.997865	0.998196
									1740	0.948131	0.999394		87	0.997865	0.998196
									1760	0.948702	0.999394		88	0.997865	0.998196
									1780	0.949921	0.999394		89	0.998944	0.998196
									1800	0.952031	0.999394		90	0.997888	0.998196
									1820	0.953047	0.999394		91	0.997888	0.998196
									1840	0.953618	0.999394		92	0.997888	0.998196
									1860	0.954982	0.999394		93	0.997888	0.998196
									1880	0.955949	0.999394		94	0.997888	0.998196
									1900	0.955949	0.999394		95	0.997888	0.998196
									1920	0.956597	0.999394		96	0.997888	0.998196
									1940	0.957641	0.999394		97	0.997888	0.998196
									1960	0.959403	0.999394		98	0.997888	0.998398
									1980	0.959799	0.999394		99	0.997888	0.998398
									2000	0.959799	0.999394		100	0.997888	0.998398
									2020	0.959799	0.999394		101	0.997888	0.998398
									2040	0.960766	0.999394		102	0.997888	0.998398
									2060	0.961163	0.999394		103	0.997888	0.998398
									2080	0.961414	0.999394		104	0.997888	0.998398
									2100	0.961638	0.999394		105	0.997888	0.998398
									2120	0.962996	0.999394		106	0.998944	0.9986
									2140	0.954459	0.999394		107	0.998944	0.9986
									2160	0.955174	0.999394		108	0.998944	0.9986
									2180	0.957812	0.999394		109	0.998944	0.9986
									2200	0.958307	0.999394		110	0.998944	0.9986
									2220	0.959516	0.999394		111	0.998944	0.9986
									2240	0.960326	0.999394		112	0.998944	0.9986
									2260	0.960326	0.999394		113	0.998944	0.9986
									2280	0.961316	0.999394		114	0.998944	0.9986
									2300	0.96203	0.999394		115	0.998944	0.9986
									2320	0.96203	0.999394		116	0.998944	0.9986
									2340	0.962804	0.999394		117	0.998944	0.9986
									2360	0.951066	0.999394		118	0.998944	0.9986
									2380	0.951066	0.999394		119	0.998944	0.9986
									2400	0.952678	1		120	0.998944	0.9986
									2420	0.955243			121	0.998944	0.9986
									2440	0.955903			122	0.998944	0.9986
									2460	0.957808			123	0.998944	0.9986
									2480	0.957808			124	0.998944	0.9986
									2500	0.957808			125	0.998944	0.9986
									2520	0.95876			126	0.998944	0.9986
									2540	0.95876			127	0.998944	0.9986
									2560	0.95876			128	0.998944	0.9986
									2580	0.960665			129	0.998944	0.9986
									2600	0.962278			130	0.998944	0.9986
									2620	0.96323			131	0.998944	0.9986
									2640	0.96323			132	1	0.9986
									2660	0.96323			133		0.9986
									2680	0.96323			134		0.9986
									2700	0.96323			135		0.9986
									2720	0.964182			136		0.9986
									2740	0.966747			137		0.9986
									2760	0.96836			138		0.9986
									2780	0.96836			139		0.9986
									2800	0.970264			140		0.9986
									2820	0.970264			141		0.998802
									2840	0.972169			142		0.998802
									2860	0.973122			143		0.998802
									2880	0.974074			144		0.998802
									2900	0.974074			145		0.998802
									2920	0.975686			146		0.998802
									2940	0.976639			147		0.998802
									2960	0.976639			148		0.998802
									2980	0.977591			149		0.998802
									3000	0.977591			150		0.998802
									3020	0.978544			151		0.998802
									3040	0.981108			152		0.998802
									3060	0.981108			153		0.998802
									3080	0.981108			154		0.999004
									3100	0.981768			155		0.999004
									3120	0.981768			156		0.999004
									3140	0.982188			157		0.999004
									3160	0.973281			158		0.999664
									3180	0.974272			159		0.999496
									3200	0.9757			160		0.999496
									3220	0.97669			161		0.999496
									3240	0.97669			162		0.999496
									3260	0.97669			163		0.999496
									3280	0.97768			164		0.999496
									3300	0.97768			165		0.999496
									3320	0.979109			166		0.999496
									3340	0.979109			167		0.999496
									3360	0.979109			168		0.999496
									3380	0.979109			169		0.999496
									3400	0.980538			170		0.999496
									3420	0.980538			171		0.999496
									3440	0.980538			172		0.999496
									3460	0.981966			173		0.999496
									3480	0.981966			174		0.999496
									3500	0.983946			175		0.999496
									3520	0.983946			176		0.999496
									3540	0.983946			177		0.999496
									3560	0.983946			178		0.999496
									3580	0.984936			179		0.999496
									3600	0.984936			180		0.999496
									3620	0.984936			181		0.999496
									3640	0.984936			182		0.999496
									3660	0.984936			183		0.999496
									3680	0.986365			184		0.999496
									3700	0.986365			185		0.999496
									3720	0.986365			186		0.999496
									3740	0.986365			187		0.999496
									3760	0.987355			188		0.999496
									3780	0.987355			189		0.999496
									3800	0.987355			190		0.999496
									3820	0.987355			191		0.999496
									3840	0.987355			192		0.999496
									3860	0.987355			193		0.999496
									3880	0.987355			194		0.999496
									3900	0.987355			195		0.999496
									3920	0.987355			196		0.999496
									3940	0.987355			197		0.999798
									3960	0.987355			198		0.999597
									3980	0.987355			199		0.999597
									4000	0.987355			200		0.999597
									4020	0.987355			201		0.999597
									4040	0.987355			202		0.999597
									4060	0.987355			203		0.999597
									4080	0.988784			204		0.999597
									4100	0.988784			205		0.999597
									4120	0.988784			206		0.999597
									4140	0.988784			207		0.999597
									4160	0.990212			208		0.999597
									4180	0.990212			209		0.999597
									4200	0.990212			210		0.999597
									4220	0.990212			211		0.999597
									4240	0.990212			212		0.999597
									4260	0.990212			213		0.999597
									4280	0.990212			214		0.999597
									4300	0.990212			215		0.999597
									4320	0.990212			216		0.999597
									4340	0.990212			217		0.999597
									4360	0.990212			218		0.999597
									4380	0.990212			219		0.999597
									4400	0.990212			220		0.999597
									4420	0.990212			221		0.999597
									4440	0.990212			222		0.999597
									4460	0.990212			223		0.999597
									4480	0.990212			224		0.999597
									4500	0.990212			225		0.999597
									4520	0.990212			226		0.999597
									4540	0.990212			227		0.999597
									4560	0.990212			228		0.999597
									4580	0.990212			229		0.999597
									4600	0.992192			230		0.999597
									4620	0.992192			231		0.999597
									4640	0.993621			232		0.999597
									4660	0.993621			233		0.999597
									4680	0.993621			234		0.999597
									4700	0.993621			235		0.999597
									4720	0.993621			236		0.999597
									4740	0.993621			237		0.999597
									4760	0.993621			238		0.999597
									4780	0.993621			239		0.999597
									4800	0.994611			240		0.999597
									4820	0.994611			241		0.999597
									4840	0.994611			242		0.999597
									4860	0.994611			243		0.999597
									4880	0.994611			244		0.999597
									4900	0.995601			245		0.999597
									4920	0.995601			246		0.999597
									4940	0.995601			247		0.999597
									4960	0.995601			248		0.999597
									4980	0.995601			249		0.999597
									5000	0.995601			250		0.999597
									5020	0.995601			251		0.999597
									5040	0.995601			252		0.999597
									5060	0.995601			253		0.999597
									5080	0.995601			254		0.999597
									5100	0.995601			255		0.999597
									5120	0.995601			256		0.999597
									5140	0.996591			257		0.999597
									5160	0.996591			258		0.999597
									5180	0.996591			259		0.999597
									5200	0.996591			260		0.999597
									5220	0.996591			261		0.999597
									5240	0.997581			262		0.999597
									5260	0.997581			263		0.999597
									5280	0.997581			264		0.999597
									5300	0.997581			265		0.999597
									5320	0.997581			266		0.999597
									5340	0.997581			267		0.999597
									5360	0.997581			268		0.999597
									5380	0.997581			269		0.999597
									5400	0.997581			270		0.999597
									5420	0.997581			271		0.999597
									5440	0.997581			272		0.999597
									5460	0.997581			273		0.999597
									5480	0.997581			274		0.999597
									5500	0.997581			275		0.999597
									5520	0.997581			276		0.999597
									5540	0.997581			277		0.999597
									5560	0.997581			278		0.999597
									5580	0.997581			279		0.999597
									5600	0.997581			280		0.999597
									5620	0.997581			281		0.999597
									5640	0.997581			282		0.999597
									5660	0.997581			283		0.999597
									5680	0.997581			284		0.999597
									5700	0.997581			285		0.999597
									5720	0.997581			286		0.999597
									5740	0.997581			287		0.999597
									5760	0.997581			288		0.999597
									5780	0.997581			289		0.999597
									5800	0.997581			290		0.999597
									5820	0.997581			291		0.999597
									5840	0.997581			292		0.999597
									5860	0.997581			293		0.999597
									5880	0.997581			294		0.999597
									5900	0.997581			295		0.999597
									5920	0.997581			296		0.999597
									5940	0.997581			297		0.999597
									5960	0.997581			298		0.999597
									5980	0.997581			299		0.999597
									6000	0.997581			300		0.999597
									6020	0.997581			301		0.999597
									6040	0.997581			302		0.999597
									6060	0.997581			303		0.999597
									6080	0.997581			304		0.999597
									6100	0.997581			305		0.999597
									6120	0.997581			306		0.999597
									6140	0.997581			307		0.999597
									6160	0.997581			308		0.999597
									6180	0.997581			309		0.999597
									6200	0.997581			310		0.999597
									6220	0.997581			311		0.999597
									6240	0.997581			312		0.999597
									6260	0.99901			313		0.999597
									6280	0.99802			314		0.999597
									6300	0.99802			315		0.999597
									6320	0.99802			316		0.999597
									6340	0.99802			317		0.999597
									6360	0.99802			318		0.999597
									6380	0.99802			319		0.999597
									6400	0.99802			320		0.999597
									6420	0.99802			321		0.999597
									6440	0.99802			322		0.999597
									6460	1			323		0.999597
													324		0.999597
													325		0.999597
													326		0.999597
													327		0.999597
													328		0.999597
													329		0.999597
													330		0.999597
													331		0.999597
													332		0.999597
													333		0.999597
													334		0.999597
													335		0.999597
													336		1

## Sheet: Fig2
Figure 2A	DiI
WT	13.3014	14.2714	13.6086	13.61
KO	9.26571	7.8625	9.42	8.00625
Figure 2B	Golgi
WT P10	5.57815	7.95669	4.96568	4.85496
WT P20	7.28356	5.59753	7.07257	5.75665
WT P30	8.40908	6.71038	7.5959	7.49096
KO P10	5.70495	5.58907	4.53779	3.81682
KO P20	6.14942	4.13268	3.53487	4.6056
KO P30	4.74539	6.42992	5.58	5.02859

## Sheet: Fig3
Figure 3A,B					Figure 3C, D					Figure 3E, F
vGluT1					Parvalbumin					NeuN-GAD67
WT	HET	KO			WT	HET	KO			WT	HET	KO
203.948	156.783	86.5236			36.67	40.3333	18			9.6	10.67	16.2
226.609	145.786	113.305			32.33	34.3333	24.33			10.2	12.5	11.8
192.618	188.673	98.1974			42	30.3333	24.33			9.4	12.27	14
210.129		101.974			31.33		16			8.8		12.6
vGAT
WT	HET	KO
33.9914	45.7834	88.5673
45.3219	38.8945	115.672
45.3219	53.9487	120.858
40.7897		79.3133

## Sheet: Fig4
Figure 4
FS frequency	WT										KO
current injection
0	0	0	0	0	0	0	0	0	0			0	0	0	0	0	0	0
20	31	0	35	0	0	0	0	26	0			3	23	0	0	26	0	0
40	38	0	49	10	24	0	23	40	0			36	45	0	12	43	31	3
60	48	31	61	22	37	34	31	50	0			49	65	0	33	50	46	20
80	53	44	72	32	46	46	37	61	0			54	81	6	45	57	58	27
100	58	53	84	42	53	54	43	68	26			57	94	30	54	52	68	47
120	49	64	92	36	60	62	48	74	32			58	102	52	62	64	75	50
140	60	74	91	50	64	67	51	79	36			50	107	66	68	58	81	45
160	44	82	93	54	71	72	55	83	41			34	111	76	75	61	85	44
180	49	88	94	46	78	75	59	84	43			36	113	82	81	61	88	27
200	32	89	94	47	83	79	64	74	46			39	114	87	86	54	90	25
Pyr frequency	WT														KO
0	0	0	0	0	0	0	0	0	0	0	0	0				0	0	0	0	0	0	0	0	0	0	0	0
20	0	0	0	0	6	0	0	0	0	0	0	0				0	0	6	0	3	0	0	0	0	0	0	0
40	0	1	0	0	10	0	0	0	0	0	1	0				0	1	10	3	7	2	2	3	0	0	0	0
60	0	5	0	0	14	0	0	0	0	0	6	2				2	4	13	5	11	5	4	4	0	4	2	0
80	0	7	0	0	17	0	0	0	0	3	10	6				5	7	15	7	14	6	4	4	4	7	6	3
100	2	9	4	2	19	0	0	3	1	6	13	9				8	10	17	8	16	8	5	4	7	9	9	6
120	6	11	7	3	20	1	4	6	5	9	15	11				10	12	18	10	17	9	5	5	9	11	11	8
140	8	13	10	6	21	2	7	8	8	11	17	13				12	13	19	11	18	10	6	5	11	13	13	10
160	10	15	13	8	23	4	10	10	11	13	19	15				14	14	20	12	18	11	5	5	13	14	14	11
180	12	16	16	10	23	5	13	11	14	15	20	16				15	16	21	13	20	12	5	5	14	15	15	12
200	13	17	17	12	23	8	14	13	16	16	21	17				16	17	21	14	19	12	5	5	15	16	16	14

## Sheet: Fig5
Figure 5B	Frequency	Power increase-Grand-Ave-2C+-			Power Increase-Grand-Ave-WT			Power increase-Grand-Ave-2CKO					Figure 5D	Y maze
		Mean	SD	N	Mean	SD	N	Mean	SD	N				Saline
	1.95312	1.14234	2.62047	4	2.51353	2.09846	6	1.01237	1.18571	4			WT	71.43	75.86	72.22	78.26	61.54	89.3	60	81.81	66.66	78.26	89.3	76.47
	3.90625	1.05383	1.31358	4	1.87216	1.9849	6	1.05437	0.880306	4			GluN2C HET	77.78	64.29	66.67	71.88	66.67	80	75	76.9	57.69	90	83.33
	5.85938	1.08257	1.35433	4	0.996297	1.57822	6	1.0529	1.72184	4			GluN2C KO	77.78	71.43	76	77.42	76	83.2	79.4	64.2	84.2	54.28	66.6	77.42
	7.8125	0.331023	0.591509	4	1.53381	2.53817	6	1.69817	3.33315	4
	9.76562	0.249356	0.448238	4	1.10696	2.67377	6	1.95865	3.5336	4				PCP 1mg/kg
	11.7188	0.0708784	0.350738	4	0.974573	2.35096	6	2.39075	4.39722	4			WT	68.57	67.5	77.78	70	73.91	74.1	71.1	72.2	69.2	72.7	87.5
	13.6719	0.102335	0.303401	4	0.59621	1.6534	6	2.57225	4.87006	4			GluN2C HET	46.15	62.07	56	68.97	57.89	64.28	85.71	30	27.27	40	42.85
	15.625	0.084724	0.304254	4	0.435331	1.52955	6	2.63387	4.77603	4			GluN2C KO	57.89	53.85	57.89	60	52.63	52.94	75	65.7	55.8	76.9	69.7	77.4	60
	17.5781	0.0832959	0.224176	4	0.196573	0.767228	6	2.9655	5.23946	4
	19.5312	0.042103	0.176347	4	0.168564	0.830384	6	2.6982	4.73432	4				PCP 3mg/kg
	21.4844	0.0847342	0.167459	4	0.212533	0.791079	6	1.89823	3.2172	4			WT	27.78	41.667	44.4	45.8	44.12	57.6	57.14	84.61	42.85	37.5	44.12	61.36	57.6
	23.4375	0.0711172	0.172183	4	0.101198	0.619397	6	1.99862	3.20978	4			GluN2C HET	45.833	21.74	50	45	44.12	60	58.33	40.74	43.64	46.15	49.09
	25.3906	0.159096	0.114661	4	0.0948241	0.524321	6	1.94173	3.13362	4			GluN2C KO	42.86	36.67	53.62	51.61	38.46	70	63.41	50	44.44	38.46	43.33	51.95	52.9
	27.3438	0.13866	0.129659	4	0.162236	0.445361	6	1.77997	2.72824	4
	29.2969	0.148646	0.16111	4	0.040606	0.400863	6	1.60639	2.14317	4
	31.25	0.23028	0.104196	4	0.136094	0.349444	6	1.6888	2.17239	4
	33.2031	0.224007	0.157959	4	0.10414	0.46762	6	1.59888	1.91674	4
	35.1562	0.206607	0.0598387	4	0.254093	0.454301	6	1.40289	1.48255	4
	37.1094	0.296305	0.0519954	4	0.228799	0.358655	6	1.45957	1.325	4
	39.0625	0.309994	0.126202	4	0.318902	0.529207	6	1.64399	1.53547	4
	41.0156	0.249822	0.131618	4	0.336995	0.374198	6	1.55203	1.38294	4
	42.9688	0.345116	0.138383	4	0.292531	0.426059	6	1.82927	1.30625	4
	44.9219	0.259829	0.20653	4	0.345409	0.475527	6	2.07424	1.28303	4
	46.875	0.356105	0.219692	4	0.460359	0.46154	6	1.94643	0.963017	4
	48.8281	0.412997	0.196157	4	0.487268	0.60491	6	2.06352	0.898361	4
	50.7812	0.350403	0.162812	4	0.511058	0.444449	6	2.2698	0.906054	4
	52.7344	0.421933	0.1422	4	0.45173	0.595561	6	2.2667	0.886221	4
	54.6875	0.548851	0.339421	4	0.566606	0.602523	6	2.22768	0.77503	4
	56.6406	0.470792	0.268606	4	0.537472	0.576195	6	2.26656	0.591121	4
	58.5938	0.64509	0.315688	4	0.6363	0.747838	6	2.2977	0.774135	4
	60.5469	0.673882	0.250724	4	0.632742	0.639358	6	2.25969	0.661697	4
	62.5	0.578592	0.215468	4	0.704241	0.700843	6	2.44636	0.902337	4
	64.4531	0.765539	0.385698	4	0.782034	0.783446	6	2.9109	0.668969	4
	66.4062	0.775656	0.426949	4	0.773201	0.80061	6	2.73133	0.576369	4
	68.3594	0.631333	0.305304	4	0.759588	0.834013	6	2.67068	0.361957	4
	70.3125	0.702368	0.300454	4	0.913307	0.658625	6	3.00833	0.472908	4
	72.2656	0.704709	0.281914	4	0.877737	0.860185	6	2.73449	0.362582	4
	74.2188	0.780353	0.338391	4	0.804563	0.684787	6	2.76506	0.377636	4
	76.1719	0.633248	0.249555	4	0.957464	0.734711	6	2.67074	0.197754	4
	78.125	0.632643	0.297576	4	0.701194	0.693627	6	2.68731	0.376189	4
	80.0781	0.765642	0.321671	4	0.810023	0.590977	6	2.62267	0.0280892	4
	82.0312	0.670738	0.089848	4	0.933602	0.97079	6	2.68651	0.346784	4
	83.9844	0.823482	0.272318	4	0.92017	0.817291	6	2.31717	0.295259	4
	85.9375	0.719031	0.193453	4	0.816792	0.577692	6	2.5411	0.339645	4
	87.8906	0.737849	0.15229	4	0.805498	0.763795	6	2.46828	0.302191	4
	89.8438	0.762956	0.218661	4	0.82217	0.602218	6	2.11339	0.363991	4
	91.7969	0.73918	0.213097	4	0.747353	0.697618	6	2.19309	0.551481	4
	93.75	0.661089	0.0707062	4	0.707294	0.742739	6	2.24653	0.54411	4
	95.7031	0.559317	0.128296	4	0.672101	0.764921	6	1.88002	0.497844	4
	97.6562	0.71311	0.101959	4	0.690825	0.743797	6	2.01924	0.663926	4
	99.6094	0.701482	0.174794	4	0.760894	0.582589	6	2.13915	0.467728	4
	101.562	0.655291	0.241074	4	0.592861	0.622259	6	1.96558	0.537174	4
	103.516	0.552793	0.202715	4	0.613065	0.652346	6	1.96923	0.688576	4
	105.469	0.567296	0.191838	4	0.695381	0.723071	6	2.21828	0.367296	4
	107.422	0.713933	0.291987	4	0.586769	0.748946	6	1.93265	0.43952	4
	109.375	0.73379	0.130948	4	0.740701	0.700909	6	1.86154	0.430387	4
	111.328	0.695133	0.237734	4	0.52233	0.677693	6	2.08721	0.688454	4
	113.281	0.862577	0.349954	4	0.526261	0.657563	6	2.00729	0.6193	4
	115.234	0.819694	0.357639	4	0.661261	0.89891	6	2.0822	0.671286	4
	117.188	0.844636	0.338019	4	0.555047	0.897236	6	2.13433	0.696241	4
	119.141	0.719829	0.391181	4	0.654463	0.690269	6	1.9836	0.569559	4
	121.094	0.833995	0.469498	4	0.552438	0.828029	6	2.12248	0.882704	4
	123.047	0.915313	0.596407	4	0.490628	0.691591	6	2.01026	0.85546	4
	125	0.929811	0.617311	4	0.582512	0.624684	6	2.17834	1.17211	4
	126.953	1.02289	0.592571	4	0.619439	0.792766	6	2.29688	1.0426	4
	128.906	1.11856	0.556609	4	0.568532	0.662911	6	2.60973	1.10665	4
	130.859	0.826023	0.456786	4	0.430368	0.672142	6	2.29718	1.13328	4
	132.812	0.790768	0.368239	4	0.367491	0.633548	6	2.36646	1.32122	4
	134.766	0.677974	0.308367	4	0.505673	0.783244	6	2.36091	1.29056	4
	136.719	0.628389	0.229097	4	0.529191	0.818019	6	2.3935	1.45109	4
	138.672	0.784142	0.139798	4	0.47488	0.608299	6	2.21521	1.29846	4
	140.625	0.732812	0.215244	4	0.420984	0.689702	6	2.66171	1.55298	4
	142.578	0.792262	0.234037	4	0.517247	0.566421	6	2.84862	1.82073	4
	144.531	0.731673	0.327925	4	0.623142	0.71379	6	2.86492	1.84871	4
	146.484	0.799262	0.534177	4	0.726827	1.13445	6	2.87094	1.85453	4
	148.438	0.810686	0.481117	4	0.827755	0.918535	6	2.7686	1.89526	4
	150.391	0.808123	0.498791	4	0.819591	1.07634	6	2.78631	1.83605	4
	152.344	0.711808	0.484222	4	0.748811	0.86244	6	2.73577	1.80581	4
	154.297	0.648327	0.338438	4	0.69243	0.760739	6	2.6794	1.35996	4
	156.25	0.575487	0.268753	4	0.760438	1.13885	6	3.03661	1.63759	4
	158.203	0.561535	0.224945	4	0.7219	0.957887	6	2.98312	1.61307	4
	160.156	0.553215	0.141598	4	0.542668	0.784115	6	3.39685	2.25395	4
	162.109	0.525906	0.260264	4	0.569313	0.822416	6	2.92902	1.77995	4
	164.062	0.46279	0.230735	4	0.641063	0.988998	6	2.33681	1.36749	4
	166.016	0.498047	0.167295	4	0.574117	0.958723	6	2.09314	1.28026	4
	167.969	0.429086	0.219588	4	0.464837	0.571795	6	2.0012	1.74532	4
	169.922	0.485256	0.271469	4	0.51744	0.91927	6	1.75246	1.60166	4
	171.875	0.614229	0.36146	4	0.625151	1.11049	6	1.59267	1.48337	4
	173.828	0.532419	0.197001	4	0.568076	1.00475	6	1.72538	1.60748	4
	175.781	0.501474	0.2807	4	0.353393	0.748449	6	1.7097	1.50713	4
	177.734	0.591256	0.267285	4	0.397231	0.797301	6	1.78498	1.51649	4
	179.688	0.39495	0.200812	4	0.455814	0.87057	6	1.44313	1.05615	4
	181.641	0.42043	0.176841	4	0.414712	0.744862	6	1.65673	1.67138	4
	183.594	0.477005	0.168907	4	0.477388	0.802803	6	1.64808	1.54232	4
	185.547	0.557094	0.24199	4	0.503084	0.944298	6	1.79346	1.84738	4
	187.5	0.514513	0.224067	4	0.417104	0.756715	6	1.65495	1.44134	4
	189.453	0.416262	0.205361	4	0.312023	0.80217	6	1.75473	1.64207	4
	191.406	0.428111	0.207552	4	0.335685	0.73656	6	1.56779	1.67159	4
	193.359	0.419003	0.183077	4	0.314764	0.674338	6	1.57658	1.38202	4
	195.312	0.422566	0.138038	4	0.353478	0.716722	6	1.62832	1.75769	4
	197.266	0.398359	0.126975	4	0.353852	0.66834	6	1.57281	1.6663	4
	199.219	0.368095	0.212702	4	0.244627	0.680599	6	1.50606	1.7467	4

## Sheet: Fig6
PPI Day1	WT
73 dB	0.233992	-4.09445	21.2711	17.4017	5.95907	4.6166	6.21942	5.0988	8.88389	7.36719	10.2123
76 dB	-4.95911	20.514	43.1497	40.8527	8.67846	17.6657	26.2749	19.3625	21.3014	21.0422	23.6334
82 dB	28.0513	51.8753	72.5891	45.1707	60.4162	21.7302	62.1488	37.1366	52.0159	57.8394	47.7392
PPI Day2	WT
73 dB	-3.43814	8.94398	2.19256	1.82453	0.435299	16.4485	29.484	10.7583	8.25475	10.7719	3.7272
76 dB	-9.73136	24.946	28.3508	15.1253	18.3696	40.5314	39.0124	25.8351	28.0812	19.5381	21.9216
82 dB	20.9348	63.2649	73.3079	33.3734	54.7131	40.6222	64.4313	45.2612	60.5304	49.5622	41.1645
PPI Day3	WT
73 dB	-1.15906	8.15246	24.046	6.95507	-0.477689	32.6613	29.1049	8.97577	15.4073	10.1949	-0.35768
76 dB	14.3674	16.037	44.187	29.3844	2.43039	28.1032	71.4341	31.6413	36.2218	31.2182	23.4664
82 dB	51.9211	68.8524	81.6595	53.0893	50.861	51.3026	75.2069	69.778	74.1756	62.5482	48.9905
Startle	WT
Day 1	0.9936	1.5564	0.7592	1.0584	0.7208	0.7947	0.2478	0.934354	0.98875	1.18059	0.552563
Day 2	1.0376	1.4648	0.7868	0.8954	0.6318	0.7715	0.3379	1.45075	1.30003	1.90086	0.445302
Day 3	1.0138	1.2036	0.5054	0.9015	0.5364	0.5134	0.5195	1.58929	1.14129	1.47219	0.418323
PPI Day1	HET
73 dB	6.30422	-2.51121	7.06296	-2.86758	12.194	2.37969	3.52915	1.7718	9.03896	3.32222	9.55037	9.40058	3.96365
76 dB	0.191549	7.11066	17.7066	12.2081	4.95259	6.62848	10.8622	18.2828	23.3076	7.93666	23.2729	18.751	9.94487
82 dB	41.0197	21.3035	27.1825	31.572	26.2112	38.4576	29.4981	21.2246	48.6663	23.9884	44.1412	37.8722	37.174
PPI Day2	HET
73 dB	-13.6622	4.44493	-11.7988	3.86217	1.12476	-13.9894	-4.27536	6.98394	9.68585	11.9413	7.00943	2.20507	10.9192
76 dB	-1.71692	18.7198	-4.82435	12.7672	18.0812	7.15579	19.2284	22.6183	15.1758	17.1563	11.2549	22.7692	19.4907
82 dB	47.4964	44.0729	14.0783	50.1237	26.5893	59.1515	37.1838	36.2323	33.3247	41.1101	29.2571	33.3385	40.361
PPI Day3	HET
73 dB	-1.4159	12.1921	2.23416	-0.270591	-21.8882	13.6518	14.2622	0.177122	8.04702	1.24481	10.1303	12.9076	10.4103
76 dB	5.37122	14.0573	8.6833	15.6477	-10.3298	21.7474	22.2617	8.59779	24.8643	5.49963	22.8286	38.1458	36.4391
82 dB	38.1976	39.6003	14.7562	45.5156	20.7584	53.931	41.9038	41.262	48.7294	24.8145	43.9386	69.3685	66.1005
Startle	HET
Day 1	1.775	2.0214	1.4215	1.5741	2.32	1.7676	1.6651	1.4209	0.719906	0.945583	1.22777	1.05612	1.00355
Day 2	1.7597	1.9958	1.0639	1.4801	1.8371	1.4703	1.4581	1.4551	0.621688	1.10432	1.36624	1.31038	1.02178
Day 3	1.7401	1.6138	1.3025	1.5291	1.2658	1.8084	1.7951	1.355	0.918604	0.997865	1.32621	1.11162	0.918604
PPI Day1	KO
73 dB	-5.11514	8.01117	24.978	14.9885	0.631088	2.3484	1.46955	4.78184	7.28401	5.30998	0.494958	10.0658
76 dB	14.3138	4.64813	18.1852	33.3629	21.0123	12.5556	8.06287	13.3987	12.7647	13.2102	17.9353	16.3566
82 dB	43.623	20.133	52.6513	72.717	56.9125	46.0227	64.4715	30.8727	32.727	32.8334	46.2645	51.0186
PPI Day2	KO
73 dB	10.6026	-4.96005	8.27458	26.2823	-2.86911	6.85305	15.5845	9.5781	4.6578	4.85639	6.98525	13.7163
76 dB	16.9872	1.43181	15.3918	20.794	27.8779	25.5915	17.0252	15.0937	8.93672	8.85612	13.4928	24.9
82 dB	46.7308	25.7781	51.4091	70.705	65.5235	59.4092	71.6461	36.4939	31.7458	30.4595	46.4698	52.3755
PPI Day3	KO
73 dB	2.08098	-16.2316	15.1555	-1.6774	13.5126	3.33242	-10.3521	11.6177	4.26311	3.45458	-4.7474	9.59813
76 dB	20.5291	2.22614	17.4327	24.7254	30.7952	17.8172	21.8899	19.8742	14.7098	25.887	15.1755	29.0299
82 dB	52.7408	22.8201	53.9697	76.3626	47.9116	41.1474	57.4088	47.0025	57.4082	34.6011	47.551	80.313
Startle	KO
Day 1	1.6285	1.8793	1.3941	1.3818	1.9312	1.1492	1.2725	1.11045	1.15048	1.74045	1.12255	2.25976
Day 2	1.56	1.5723	1.4149	1.3538	1.9091	1.2653	1.2841	1.10549	1.2293	2.28324	1.33051	2.17416
Day 3	1.5498	1.4184	1.3789	1.4464	1.7457	1.1384	1.2726	1.20509	1.36041	1.72929	1.33051	1.33211

## Sheet: SupFig 1 sEPSC
Frequency			Amplitude			Decay
WT	KO		WT	KO		WT	KO		ITI	WT	GluN2C KO		Amp	WT	GluN2C KO
3.678	7.654		13.047	15.656		11.147	11.631		0	0	0		0	0	0
10.755	6.896		11.387	16.494		8.522	12.736		20	0.110975	0.110323		1	0	0
9.765	4.944		15.31	21.192		5.252	12.003		40	0.22099	0.198189		2	0	0
6.433	4.698		17.685	8.601		9.712	11.467		60	0.324463	0.286311		3	0	0
4.65	5.648		15.35	11.591		4.956	9.769		80	0.417577	0.369565		4	0	0
7.736	4.018		16.572	11.32		9.265	8.694		100	0.496319	0.442123		5	0	0
4.869	5.482		16.777	12.473		9.339	9.998		120	0.563542	0.50489		6	0	0
4.875	9.114		15.879	16.915		11.137	9.641		140	0.623192	0.56015		7	0	0.0308158
									160	0.667205	0.609409		8	0.17689	0.116053
									180	0.712375	0.655125		9	0.314313	0.20608
									200	0.749799	0.695618		10	0.439372	0.305829
									220	0.778386	0.728129		11	0.533999	0.386223
									240	0.805276	0.758046		12	0.60485	0.456117
									260	0.826726	0.783992		13	0.656681	0.52292
									280	0.84845	0.807879		14	0.707561	0.58772
									300	0.863409	0.827545		15	0.74893	0.644027
									320	0.877722	0.842191		16	0.784118	0.692258
									340	0.887411	0.857596		17	0.815026	0.730203
									360	0.896422	0.871961		18	0.837375	0.7628
									380	0.912063	0.884536		19	0.858773	0.793259
									400	0.922842	0.896311		20	0.881122	0.819765
									420	0.930288	0.90697		21	0.895388	0.84116
									440	0.937971	0.915999		22	0.908226	0.859731
									460	0.942596	0.922607		23	0.922492	0.877526
									480	0.948853	0.931012		24	0.932002	0.890918
									500	0.95232	0.937754		25	0.940086	0.902627
									520	0.957829	0.943576		26	0.943414	0.91335
									540	0.961978	0.949045		27	0.94912	0.923489
									560	0.966127	0.953473		28	0.954826	0.933225
									580	0.970105	0.957422		29	0.960533	0.940408
									600	0.971567	0.961581		30	0.965288	0.946891
									620	0.97303	0.965278		31	0.968616	0.952655
									640	0.975784	0.96813		32	0.97242	0.957273
									660	0.977892	0.971053		33	0.973371	0.961469
									680	0.979933	0.973487		34	0.9767	0.96528
									700	0.980579	0.976465		35	0.977176	0.969405
									720	0.982619	0.977718		36	0.979078	0.972767
									740	0.983674	0.980097		37	0.980504	0.974846
									760	0.973061	0.981955		38	0.981931	0.977377
									780	0.97551	0.984739		39	0.983357	0.97988
									800	0.977959	0.986501		40	0.983833	0.982412
									820	0.981225	0.987588		41	0.984784	0.981687
									840	0.982041	0.988812		42	0.986686	0.984099
									860	0.985306	0.989918		43	0.986686	0.985592
									880	0.986939	0.990491		44	0.987637	0.987094
									900	0.988571	0.991508		45	0.988112	0.98814
									920	0.989388	0.992506		46	0.988112	0.988953
									940	0.991837	0.990704		47	0.988588	0.989907
									960	0.993469	0.991745		48	0.989539	0.990138
									980	0.994286	0.988575		49	0.990965	0.991179
									1000	0.994286	0.98973		50	0.991916	0.991697
									1020	0.995918	0.990546		51	0.992867	0.992393
									1040	0.995918	0.991321		52	0.993343	0.992672
									1060	0.996735	0.992276		53	0.994769	0.992813
									1080	0.996735	0.993333		54	0.99572	0.993093
									1100	0.996735	0.99421		55	0.996671	0.993564
									1120	0.996735	0.994409		56	0.996671	0.993624
									1140	0.996735	0.994861		57	0.996671	0.994247
									1160	0.996735	0.99586		58	0.996671	0.994328
									1180	0.997551	0.996296		59	0.996671	0.994328
									1200	0.998367	0.996466		60	0.996671	0.99441
									1220	0.999184	0.996703		61	0.996671	0.994629
									1240	0.999184	0.997128		62	0.997147	0.994708
									1260	0.999184	0.997128		63	0.997147	0.994789
									1280	0.999184	0.997227		64	0.997147	0.994958
									1300	0.999184	0.997425		65	0.997147	0.99512
									1320	0.999184	0.997496		66	0.997147	0.995316
									1340	0.999184	0.997567		67	0.997622	0.995475
									1360	0.999184	0.997821		68	0.998098	0.995613
									1380	0.999184	0.99792		69	0.998098	0.995771
									1400	0.999184	0.99792		70	0.998098	0.99585
									1420	0.999184	0.998174		71	0.998098	0.99585
									1440	0.999184	0.998313		72	0.998574	0.996
									1460	0.999184	0.998313		73	0.998574	0.995502
									1480	0.999184	0.998412		74	0.998574	0.995502
									1500	0.999184	0.998737		75	0.998574	0.995595
									1520	0.999184	0.998737		76	0.998574	0.995814
									1540	0.999184	0.998737		77	0.998574	0.994977
									1560	0.999184	0.998737		78	0.998574	0.994977
									1580	0.999184	0.998946		79	0.998574	0.994977
									1600	0.999184	0.998946		80	0.998574	0.995168
									1620	0.999184	0.998946		81	0.999049	0.995279
									1640	0.999184	0.999045		82	0.999049	0.995279
									1660	0.999184	0.999045		83	0.999049	0.995279
									1680	0.999184	0.999045		84	0.999049	0.995389
									1700	1	0.999045		85	0.999049	0.995485
									1720		0.999299		86	0.999049	0.994356
									1740		0.999438		87	0.999049	0.994495
									1760		0.999576		88	0.999049	0.994633
									1780		0.999434		89	0.999049	0.994909
									1800		0.999434		90	0.999049	0.994909
									1820		0.999434		91	0.999049	0.994909
									1840		0.999434		92	0.999049	0.994909
									1860		0.999434		93	0.999049	0.995047
									1880		0.999434		94	0.999049	0.995047
									1900		0.999434		95	0.999049	0.995186
									1920		0.999434		96	0.999049	0.995186
									1940		0.999567		97	0.999049	0.995186
									1960		0.99935		98	0.999525	0.99544
									1980		0.999491		99	0.999525	0.99544
									2000		0.998983		100	0.999525	0.99544
									2020		0.998983		101	0.999525	0.99544
									2040		0.998983		102	0.999525	0.99544
									2060		0.998983		103	0.999525	0.99544
									2080		0.998983		104	0.999525	0.99544
									2100		0.998983		105	0.999525	0.995578
									2120		0.998983		106	0.999525	0.995578
									2140		0.998983		107	0.999525	0.995578
									2160		0.998983		108	0.999525	0.995716
									2180		0.998983		109	0.999525	0.995716
									2200		0.998983		110	0.999525	0.995716
									2220		0.998983		111	0.999525	0.995716
									2240		0.998983		112	0.999525	0.995716
									2260		0.998983		113	0.999525	0.995716
									2280		0.998983		114	0.999525	0.995716
									2300		0.998983		115	0.999525	0.995855
									2320		0.998983		116	0.999525	0.995855
									2340		0.998983		117	0.999525	0.995954
									2360		0.998983		118	0.999525	0.994605
									2380		0.998983		119	0.999525	0.994605
									2400		0.998983		120	0.999525	0.994789
									2420		0.998983		121	0.999525	0.994789
									2440		0.998983		122	0.999525	0.994974
									2460		0.998983		123	0.999525	0.994974
									2480		0.998983		124	0.999525	0.994974
									2500		0.998983		125	0.999525	0.994974
									2520		0.998983		126	0.999525	0.994974
									2540		0.998983		127	0.999525	0.994974
									2560		0.998983		128	0.999525	0.994974
									2580		0.998983		129	0.999525	0.994974
									2600		0.998983		130	0.999525	0.995313
									2620		0.998983		131	0.999525	0.995313
									2640		0.998983		132	0.999525	0.995313
									2660		0.998983		133	0.999525	0.995313
									2680		0.998983		134	0.999525	0.995313
									2700		0.998983		135	0.999525	0.995313
									2720		0.998983		136	0.999525	0.995313
									2740		0.998983		137	0.999525	0.995313
									2760		0.998983		138	0.999525	0.995313
									2780		0.998983		139	0.999525	0.995313
									2800		0.998983		140	0.999525	0.995313
									2820		0.998983		141	0.999525	0.995313
									2840		0.998983		142	0.999525	0.995313
									2860		0.998983		143	0.999525	0.995313
									2880		0.998983		144	0.999525	0.995313
									2900		0.998983		145	0.999525	0.995313
									2920		0.998983		146	0.999525	0.995497
									2940		0.998983		147	0.999525	0.995497
									2960		0.998983		148	0.999525	0.995497
									2980		0.998983		149	0.999525	0.995497
									3000		0.998983		150	0.999525	0.995497
									3020		0.998983		151	0.999525	0.995497
									3040		0.998983		152	0.999525	0.995497
									3060		0.998983		153	0.999525	0.995497
									3080		0.998983		154	0.999525	0.995681
									3100		0.998983		155	0.999525	0.995681
									3120		0.998983		156	0.999525	0.995681
									3140		0.998983		157	0.999525	0.995821
									3160		0.998983		158	0.999525	0.993731
									3180		0.998983		159	0.999525	0.993731
									3200		0.998983		160	0.999525	0.993731
									3220		0.998983		161	0.999525	0.993731
									3240		0.998983		162	0.999525	0.993731
									3260		0.998983		163	0.999525	0.993731
									3280		0.998983		164	0.999525	0.993731
									3300		0.998983		165	0.999525	0.993731
									3320		0.998983		166	0.999525	0.994008
									3340		0.998983		167	0.999525	0.994008
									3360		0.998983		168	0.999525	0.994008
									3380		0.998983		169	0.999525	0.994008
									3400		0.998983		170	0.999525	0.994284
									3420		0.998983		171	0.999525	0.994284
									3440		0.998983		172	0.999525	0.994284
									3460		0.998983		173	0.999525	0.994284
									3480		0.998983		174	0.999525	0.99456
									3500		0.998983		175	0.999525	0.994837
									3520		0.998983		176	0.999525	0.994837
									3540		0.998983		177	0.999525	0.994837
									3560		0.998983		178	0.999525	0.994837
									3580		0.998983		179	0.999525	0.995113
									3600		0.998983		180	0.999525	0.995113
									3620		0.998983		181	0.999525	0.995113
									3640		0.998983		182	0.999525	0.995113
									3660		0.998983		183	0.999525	0.995113
									3680		0.998983		184	0.999525	0.995113
									3700		0.998983		185	0.999525	0.995113
									3720		0.998983		186	0.999525	0.995113
									3740		0.998983		187	0.999525	0.995113
									3760		0.998983		188	0.999525	0.995113
									3780		0.998983		189	0.999525	0.995113
									3800		0.998983		190	0.999525	0.995113
									3820		0.998983		191	0.999525	0.995113
									3840		0.998983		192	0.999525	0.995113
									3860		0.998983		193	0.999525	0.99539
									3880		0.998983		194	0.999525	0.99539
									3900		0.998983		195	0.999525	0.99539
									3920		0.998983		196	0.999525	0.99539
									3940		0.998983		197	0.999525	0.99539
									3960		0.998983		198	0.999525	0.99539
									3980		0.998983		199	0.999525	0.99539
									4000		0.998983		200	0.999525	0.99539
									4020		0.998983		201	0.999525	0.99539
									4040		0.998983		202	0.999525	0.99539
									4060		0.998983		203	0.999525	0.995898
									4080		0.998983		204	0.999525	0.995898
									4100		0.998983		205	0.999525	0.995898
									4120		0.998983		206	0.999525	0.995898
									4140		0.998983		207	0.999525	0.995898
									4160		0.998983		208	0.999525	0.995898
									4180		0.998983		209	0.999525	0.995898
									4200		0.998983		210	0.999525	0.995898
									4220		0.998983		211	0.999525	0.995898
									4240		0.998983		212	0.999525	0.995898
									4260		0.998983		213	0.999525	0.995898
									4280		0.998983		214	0.999525	0.995898
									4300		0.998983		215	0.999525	0.995898
									4320		0.998983		216	0.999525	0.995898
									4340		0.998983		217	0.999525	0.995898
									4360		0.998983		218	0.999525	0.996175
									4380		0.998983		219	0.999525	0.996175
									4400		0.998983		220	0.999525	0.996175
									4420		0.998983		221	0.999525	0.996175
									4440		0.998983		222	0.999525	0.996175
									4460		0.998983		223	0.999525	0.996451
									4480		0.998983		224	0.999525	0.996451
									4500		0.998983		225	0.999525	0.996451
									4520		0.998983		226	0.999525	0.996451
									4540		0.998983		227	0.999525	0.996451
									4560		0.998983		228	0.999525	0.996451
									4580		0.998983		229	0.999525	0.996451
									4600		0.998983		230	0.999525	0.996451
									4620		0.998983		231	0.999525	0.996451
									4640		0.998983		232	0.999525	0.996451
									4660		0.998983		233	1	0.996451
									4680		0.998983		234		0.996451
									4700		0.998983		235		0.996451
									4720		0.998983		236		0.996727
									4740		0.998983		237		0.996727
									4760		1		238		0.996727
													239		0.996727
													240		0.996727
													241		0.996727
													242		0.996727
													243		0.996727
													244		0.996727
													245		0.997236
													246		0.994472
													247		0.994472
													248		0.994472
													249		0.994472
													250		0.994472
													251		0.994472
													252		0.994472
													253		0.994472
													254		0.994472
													255		0.994472
													256		0.994472
													257		0.994472
													258		0.994472
													259		0.994472
													260		0.994472
													261		0.994472
													262		0.994472
													263		0.994472
													264		0.994472
													265		0.994472
													266		0.994472
													267		0.994472
													268		0.994472
													269		0.994472
													270		0.994472
													271		0.994472
													272		0.994472
													273		0.994472
													274		0.994472
													275		0.994472
													276		0.994472
													277		0.994472
													278		0.994472
													279		0.994472
													280		0.994472
													281		0.994472
													282		0.994472
													283		0.994472
													284		0.994472
													285		0.994472
													286		0.994472
													287		0.994472
													288		0.994472
													289		0.994472
													290		0.995025
													291		0.996131
													292		0.996131
													293		0.996131
													294		0.996131
													295		0.996131
													296		0.996131
													297		0.996131
													298		0.996131
													299		0.996131
													300		0.996131
													301		0.996131
													302		0.996131
													303		0.996131
													304		0.996131
													305		0.996131
													306		0.996131
													307		0.996131
													308		0.996131
													309		0.996683
													310		0.996683
													311		0.996683
													312		0.996683
													313		0.996683
													314		0.996683
													315		0.996683
													316		0.996683
													317		0.996683
													318		0.996683
													319		0.996683
													320		0.996683
													321		0.996683
													322		0.996683
													323		0.996683
													324		0.996683
													325		0.996683
													326		0.996683
													327		0.996683
													328		0.997236
													329		0.997236
													330		0.997236
													331		0.997236
													332		0.997236
													333		0.997236
													334		0.997236
													335		0.997236
													336		0.997236
													337		0.997236
													338		0.997789
													339		0.997789
													340		0.997789
													341		0.997789
													342		0.997789
													343		0.997789
													344		0.997789
													345		0.997789
													346		0.997789
													347		0.997789
													348		0.997789
													349		0.997789
													350		0.997789
													351		0.997789
													352		0.997789
													353		0.997789
													354		0.997789
													355		0.997789
													356		0.997789
													357		0.997789
													358		0.997789
													359		0.997789
													360		0.997789
													361		0.997789
													362		0.997789
													363		0.997789
													364		0.997789
													365		0.998342
													366		0.998894
													367		0.998894
													368		0.998894
													369		0.998894
													370		0.998894
													371		0.998894
													372		0.998894
													373		0.998894
													374		0.998894
													375		0.998894
													376		0.998894
													377		0.998894
													378		0.998894
													379		0.998894
													380		0.998894
													381		0.998894
													382		0.998894
													383		0.998894
													384		0.998894
													385		0.998894
													386		0.998894
													387		0.998894
													388		0.998894
													389		0.998894
													390		0.998894
													391		0.998894
													392		0.998894
													393		0.998894
													394		0.998894
													395		0.998894
													396		0.998894
													397		0.998894
													398		0.998894
													399		0.998894
													400		0.998894
													401		0.998894
													402		0.999447
													403		0.999447
													404		0.999447
													405		0.999447
													406		0.999447
													407		0.999447
													408		0.999447
													409		0.999447
													410		0.999447
													411		0.999447
													412		0.999447
													413		0.999447
													414		0.999447
													415		0.999447
													416		0.999447
													417		0.999447
													418		0.999447
													419		0.999447
													420		0.999447
													421		0.999447
													422		0.999447
													423		0.999447
													424		0.999447
													425		0.999447
													426		0.999447
													427		0.999447
													428		0.999447
													429		0.999447
													430		0.999447
													431		0.999447
													432		0.999447
													433		0.999447
													434		0.999447
													435		0.999447
													436		0.999447
													437		0.999447
													438		0.999447
													439		0.999447
													440		0.999447
													441		0.999447
													442		0.999447
													443		0.999447
													444		0.999447
													445		0.999447
													446		0.999447
													447		0.999447
													448		0.999447
													449		0.999447
													450		0.999447
													451		0.999447
													452		0.999447
													453		0.999447
													454		0.999447
													455		0.999447
													456		0.999447
													457		0.999447
													458		0.999447
													459		0.999447
													460		0.999447
													461		0.999447
													462		0.999447
													463		0.999447
													464		0.999447
													465		0.999447
													466		0.999447
													467		0.999447
													468		0.999447
													469		0.999447
													470		0.999447
													471		0.999447
													472		0.999447
													473		0.999447
													474		0.999447
													475		0.999447
													476		0.999447
													477		0.999447
													478		0.999447
													479		0.999447
													480		0.999447
													481		0.999447
													482		0.999447
													483		0.999447
													484		0.999447
													485		0.999447
													486		0.999447
													487		0.999447
													488		0.999447
													489		0.999447
													490		0.999447
													491		0.999447
													492		0.999447
													493		0.999447
													494		0.999447
													495		0.999447
													496		0.999447
													497		0.999447
													498		0.999447
													499		0.999447
													500		0.999447
													501		0.999447
													502		0.999447
													503		0.999447
													504		0.999447
													505		0.999447
													506		0.999447
													507		0.999447
													508		0.999447
													509		0.999447
													510		0.999447
													511		0.999447
													512		0.999447
													513		0.999447
													514		0.999447
													515		0.999447
													516		0.999447
													517		0.999447
													519		1
													520		0.99884
													521		0.99884
													522		0.99884
													523		0.99884
													524		0.99884
													525		0.99884
													526		0.99884
													527		0.99884
													528		0.99884
													529		0.99884
													530		0.99884
													531		0.99884
													532		0.99884
													533		0.99884
													534		0.99884
													535		0.99884
													536		0.99884
													537		0.99884
													538		0.99884
													539		0.99884
													540		0.99884
													541		0.99884
													542		0.99884
													543		0.99884
													544		0.99884
													545		0.99884
													546		0.99884
													547		0.99884
													548		0.99884
													549		0.99884
													550		0.99884
													551		0.99884
													552		0.99884
													553		0.99884
													554		0.99884
													555		0.99884
													556		0.99884
													557		0.99884
													558		0.99884
													559		0.99884
													560		0.99884
													561		0.99884
													562		0.99884
													563		0.99884
													564		0.99884
													565		0.99884
													566		0.99884
													567		0.99884
													568		0.99884
													569		0.99884
													570		0.99884
													571		0.99884
													572		0.99884
													573		0.99884
													574		0.99884
													575		0.99884
													576		0.99884
													577		0.99884
													578		0.99884
													579		0.99884
													580		0.99884
													581		0.99884
													582		0.99884
													583		0.99884
													584		0.99884
													585		0.99884
													586		0.99884
													587		0.99884
													588		0.99884
													589		0.99884
													590		0.99884
													591		0.99884
													592		0.99884
													593		0.99884
													594		0.99884
													595		0.99884
													596		0.99884
													597		0.99884
													598		0.99884
													599		0.99884
													600		0.99884
													601		0.99884
													602		0.99884
													603		0.99884
													604		0.99884
													605		0.99884
													606		0.99884
													607		0.99884
													608		0.99884
													609		0.99884
													610		0.99884
													611		0.99884
													612		0.99884
													613		0.99884
													614		0.99884
													615		0.99884
													616		0.99884
													617		0.99884
													618		0.99884
													619		0.99884
													620		0.99884
													621		0.99884
													622		0.99884
													623		0.99884
													624		0.99884
													625		0.99884
													626		0.99884
													627		0.99884
													628		0.99884
													629		0.99884
													630		0.99884
													631		0.99884
													632		0.99884
													633		0.99884
													634		0.99884
													635		0.99884
													636		0.99884
													637		0.99884
													638		0.99884
													639		0.99884
													640		0.99884
													641		0.99884
													642		0.99884
													643		0.99884
													644		0.99884
													645		0.99884
													646		0.99884
													647		0.99884
													648		0.99884
													649		0.99884
													650		0.99884
													651		0.99884
													652		0.99884
													653		0.99884
													654		0.99884
													655		0.99884
													656		0.99884
													657		0.99884
													658		0.99884
													659		0.99884
													660		0.99884
													661		0.99884
													662		0.99884
													663		0.99884
													664		0.99884
													665		0.99884
													666		0.99884
													667		0.99884
													668		0.99884
													669		0.99884
													670		0.99884
													671		0.99884
													672		0.99884
													673		0.99884
													674		0.99884
													675		0.99884
													676		0.99884
													677		0.99884
													678		0.99884
													679		0.99884
													680		0.99884
													681		0.99884
													682		0.99884
													683		0.99884
													684		0.99884
													685		0.99884
													686		0.99884
													687		0.99884
													688		0.99884
													689		0.99884
													690		0.99884
													691		0.99884
													692		0.99884
													693		0.99884
													694		0.99884
													695		0.99884
													696		0.99884
													697		0.99884
													698		0.99884
													699		0.99884
													700		0.99884
													701		0.99884
													702		0.99884
													703		0.99884
													704		0.99884
													705		0.99884
													706		0.99884
													707		0.99884
													708		0.99884
													709		0.99884
													710		0.99884
													711		0.99884
													712		0.99884
													713		0.99884
													714		0.99884
													715		0.99884
													716		0.99884
													717		0.99884
													718		0.99884
													719		0.99884
													720		0.99884
													721		0.99884
													722		0.99884
													723		0.99884
													724		0.99884
													725		0.99884
													726		0.99884
													727		0.99884
													728		0.99884
													729		0.99884
													730		0.99884
													731		0.99884
													732		0.99884
													733		0.99884
													734		0.99884
													735		0.99884
													736		0.99884
													737		0.99884
													738		0.99884
													739		0.99884
													740		0.99884
													741		0.99884
													742		0.99884
													743		0.99884
													744		0.99884
													745		0.99884
													746		0.99884
													747		0.99884
													748		0.99884
													749		0.99884
													750		0.99884
													751		0.99884
													752		0.99884
													753		0.99884
													754		0.99884
													755		0.99884
													756		0.99884
													757		0.99884
													758		0.99884
													759		0.99884
													760		0.99884
													761		0.99884
													762		0.99884
													763		0.99884
													764		0.99884
													765		0.99884
													766		0.99884
													767		0.99884
													768		0.99884
													769		0.99884
													770		0.99884
													771		0.99884
													772		0.99884
													773		0.99884
													774		0.99884
													775		0.99884
													776		0.99884
													777		0.99884
													778		0.99884
													779		0.99884
													780		0.99884
													781		0.99884
													782		0.99884
													783		0.99884
													784		0.99884
													785		0.99884
													786		0.99884
													787		0.99884
													788		0.99884
													789		0.99884
													790		0.99884
													791		0.99884
													792		0.99884
													793		0.99884
													794		0.99884
													795		0.99884
													796		0.99884
													797		0.99884
													798		0.99884
													799		0.99884
													800		0.99884
													801		0.99884
													802		0.99884
													803		0.99884
													804		0.99884
													805		0.99884
													806		0.99884
													807		0.99884
													808		0.99884
													809		0.99884
													810		0.99884
													811		0.99884
													812		0.99884
													813		0.99884
													814		0.99884
													815		0.99884
													816		0.99884
													817		0.99884
													818		0.99884
													819		0.99884
													820		0.99884
													821		0.99884
													822		0.99884
													823		0.99884
													824		0.99884
													825		0.99884
													826		0.99884
													827		0.99884
													828		0.99884
													829		0.99884
													830		0.99884
													831		0.99884
													832		0.99884
													833		0.99884
													834		0.99884
													835		0.99884
													836		0.99884
													837		0.99884
													838		0.99884
													839		0.99884
													840		0.99884
													841		0.99884
													842		0.99884
													843		0.99884
													844		0.99884
													845		0.99884
													846		0.99884
													847		0.99884
													848		0.99884
													849		0.99884
													850		0.99884
													851		0.99884
													852		0.99884
													853		0.99884
													854		0.99884
													855		0.99884
													856		0.99884
													857		0.99884
													858		0.99884
													859		0.99884
													860		0.99884
													861		0.99884
													862		0.99884
													863		0.99884
													864		0.99884
													865		0.99884
													866		0.99884
													867		0.99884
													868		0.99884
													869		0.99884
													870		0.99884
													871		0.99884
													872		0.99884
													873		0.99884
													874		0.99884
													875		0.99884
													876		0.99884
													877		0.99884
													878		0.99884
													879		0.99884
													880		0.99884
													881		0.99884
													882		0.99884
													883		0.99884
													884		0.99884
													885		0.99884
													886		0.99884
													887		0.99884
													888		0.99884
													889		0.99884
													890		0.99884
													891		0.99884
													892		0.99884
													893		0.99884
													894		0.99884
													895		0.99884
													896		0.99884
													897		0.99884
													898		0.99884
													899		0.99884
													900		0.99884
													901		0.99884
													902		0.99884
													903		0.99884
													904		0.99884
													905		0.99884
													906		0.99884
													907		0.99884
													908		0.99884
													909		0.99884
													910		0.99884
													911		0.99942
													912		0.99942
													913		0.99942
													914		0.99942
													915		0.99942
													916		0.99942
													917		0.99942
													918		0.99942
													919		0.99942
													920		0.99942
													921		0.99942
													922		0.99942
													923		0.99942
													924		0.99942
													925		0.99942
													926		0.99942
													927		0.99942
													928		0.99942
													929		0.99942
													930		0.99942
													931		0.99942
													932		0.99942
													933		0.99942
													934		0.99942
													935		0.99942
													936		0.99942
													937		0.99942
													938		0.99942
													939		0.99942
													940		0.99942
													941		0.99942
													942		0.99942
													943		0.99942
													944		0.99942
													945		0.99942
													946		0.99942
													947		0.99942
													948		0.99942
													949		0.99942
													950		0.99942
													951		0.99942
													952		0.99942
													953		0.99942
													954		0.99942
													955		0.99942
													956		0.99942
													957		0.99942
													958		0.99942
													959		0.99942
													960		0.99942
													961		0.99942
													962		0.99942
													963		0.99942
													964		0.99942
													965		0.99942
													966		0.99942
													967		0.99942
													968		0.99942
													969		0.99942
													970		0.99942
													971		0.99942
													972		0.99942
													973		0.99942
													974		0.99942
													975		0.99942
													976		0.99942
													977		0.99942
													978		0.99942
													979		0.99942
													980		0.99942
													981		0.99942
													982		0.99942
													983		0.99942
													984		0.99942
													985		0.99942
													986		0.99942
													987		0.99942
													988		0.99942
													989		0.99942
													990		0.99942
													991		0.99942
													992		0.99942
													993		0.99942
													994		0.99942
													995		0.99942
													996		0.99942
													997		0.99942
													998		0.99942
													999		0.99942
													1000		0.99942
													1001		0.99942
													1002		0.99942
													1003		0.99942
													1004		0.99942
													1005		0.99942
													1006		0.99942
													1007		0.99942
													1008		0.99942
													1009		0.99942
													1010		0.99942
													1011		0.99942
													1012		0.99942
													1013		0.99942
													1014		0.99942
													1015		0.99942
													1016		0.99942
													1017		0.99942
													1018		0.99942
													1019		0.99942
													1020		0.99942
													1021		0.99942
													1022		0.99942
													1023		0.99942
													1024		0.99942
													1025		0.99942
													1026		0.99942
													1027		0.99942
													1028		0.99942
													1029		0.99942
													1030		0.99942
													1031		0.99942
													1032		0.99942
													1033		0.99942
													1034		0.99942
													1035		0.99942
													1036		0.99942
													1037		0.99942
													1038		0.99942
													1039		0.99942
													1040		0.99942
													1041		0.99942
													1042		0.99942
													1043		0.99942
													1044		0.99942
													1045		0.99942
													1046		0.99942
													1047		0.99942
													1048		0.99942
													1049		0.99942
													1050		0.99942
													1051		0.99942
													1052		0.99942
													1053		0.99942
													1054		0.99942
													1055		0.99942
													1056		0.99942
													1057		0.99942
													1058		0.99942
													1059		0.99942
													1060		0.99942
													1061		0.99942
													1062		0.99942
													1063		0.99942
													1064		0.99942
													1065		0.99942
													1066		0.99942
													1067		0.99942
													1068		0.99942
													1069		0.99942
													1070		0.99942
													1071		0.99942
													1072		0.99942
													1073		0.99942
													1074		0.99942
													1075		0.99942
													1076		0.99942
													1077		0.99942
													1078		0.99942
													1079		0.99942
													1080		0.99942
													1081		0.99942
													1082		0.99942
													1083		0.99942
													1084		0.99942
													1085		0.99942
													1086		0.99942
													1087		0.99942
													1088		0.99942
													1089		0.99942
													1090		0.99942
													1091		0.99942
													1092		0.99942
													1093		0.99942
													1094		0.99942
													1095		0.99942
													1096		0.99942
													1097		0.99942
													1098		0.99942
													1099		0.99942
													1100		0.99942
													1101		0.99942
													1102		0.99942
													1103		0.99942
													1104		0.99942
													1105		0.99942
													1106		0.99942
													1107		0.99942
													1108		0.99942
													1109		0.99942
													1110		0.99942
													1111		0.99942
													1112		0.99942
													1113		0.99942
													1114		0.99942
													1115		0.99942
													1116		0.99942
													1117		0.99942
													1118		0.99942
													1119		0.99942
													1120		0.99942
													1121		0.99942
													1122		0.99942
													1123		0.99942
													1124		0.99942
													1125		0.99942
													1126		0.99942
													1127		0.99942
													1128		0.99942
													1129		0.99942
													1130		0.99942
													1131		0.99942
													1132		0.99942
													1133		0.99942
													1134		0.99942
													1135		0.99942
													1136		0.99942
													1137		0.99942
													1138		0.99942
													1139		0.99942
													1140		0.99942
													1141		0.99942
													1142		0.99942
													1143		0.99942
													1144		0.99942
													1145		0.99942
													1146		0.99942
													1147		0.99942
													1148		0.99942
													1149		0.99942
													1150		0.99942
													1151		0.99942
													1152		0.99942
													1153		0.99942
													1154		0.99942
													1155		0.99942
													1156		0.99942
													1157		0.99942
													1158		0.99942
													1159		0.99942
													1160		0.99942
													1161		0.99942
													1162		0.99942
													1163		0.99942
													1164		0.99942
															1

## Sheet: SupFig 1 sIPSC
Frequency			Amplitude			Decay
WT	KO		WT	KO		WT	KO		ITI	WT	GluN2C KO		Amp	WT	GluN2C KO
3.917	2.723		13.492	11.436		25.048	19.759		0	0	0		0	0	0
3.644	5.503		15.13	14.78		19.552	25.08		20	0.0503622	0.0504438		1	0	0
3.891	6.467		17.888	13.525		20.718	25.802		40	0.182283	0.157279		2	0	0
4.006	4.387		16.256	12.123		27.216	25.247		60	0.316531	0.277514		3	0	0
4.069	2.974		18.8	17.253		25.473	20.244		80	0.391065	0.36526		4	0	0
6.058	3.935		17.942	12.832		18.967	22.639		100	0.425627	0.413837		5	0	0
3.299	5.43		17.861	13.982		36.452	19.717		120	0.458468	0.46313		6	0	0
5.185	11.27		19.426	16.856		24.004	13.102		140	0.490076	0.506624		7	0	0.0703293
									160	0.516854	0.547473		8	0.031105	0.153728
									180	0.544474	0.588529		9	0.097403	0.252482
									200	0.568937	0.621109		10	0.188662	0.342826
									220	0.591618	0.649396		11	0.286457	0.431023
									240	0.610416	0.676765		12	0.384158	0.507391
									260	0.63404	0.699808		13	0.470861	0.568975
									280	0.652351	0.725867		14	0.549379	0.629458
									300	0.669649	0.746574		15	0.612769	0.680481
									320	0.68328	0.766196		16	0.667189	0.72301
									340	0.699916	0.78428		17	0.712092	0.76075
									360	0.714279	0.798849		18	0.749401	0.795021
									380	0.729665	0.814104		19	0.786879	0.82102
									400	0.743585	0.827065		20	0.821183	0.84415
									420	0.753428	0.838634		21	0.846804	0.863819
									440	0.763399	0.850498		22	0.867264	0.881821
									460	0.775157	0.86124		23	0.882713	0.898439
									480	0.787187	0.871491		24	0.897874	0.911812
									500	0.795182	0.878213		25	0.910037	0.925164
									520	0.804886	0.886529		26	0.9223	0.934319
									540	0.813686	0.89512		27	0.930235	0.943258
									560	0.820105	0.90403		28	0.939547	0.95005
									580	0.828057	0.910665		29	0.947195	0.955256
									600	0.835501	0.917319		30	0.95328	0.961416
									620	0.843251	0.924168		31	0.956425	0.965967
									640	0.850425	0.928266		32	0.962015	0.969506
									660	0.858363	0.933181		33	0.964748	0.973224
									680	0.863109	0.938086		34	0.968006	0.976069
									700	0.869593	0.9426		35	0.969938	0.978382
									720	0.874708	0.946364		36	0.97192	0.97983
									740	0.88181	0.949603		37	0.973273	0.981377
									760	0.886706	0.945997		38	0.975255	0.982548
									780	0.889845	0.948876		39	0.977503	0.984211
									800	0.894276	0.952359		40	0.979091	0.983486
									820	0.897417	0.95482		41	0.980685	0.984627
									840	0.901914	0.957179		42	0.981872	0.986101
									860	0.905271	0.961108		43	0.983164	0.98704
									880	0.909543	0.963513		44	0.984738	0.987675
									900	0.912216	0.965818		45	0.986193	0.98909
									920	0.917161	0.967802		46	0.986846	0.989492
									940	0.919834	0.969723		47	0.986846	0.990305
									960	0.924756	0.971933		48	0.98724	0.990517
									980	0.927811	0.973543		49	0.988944	0.991067
									1000	0.929568	0.974942		50	0.990118	0.992027
									1020	0.933586	0.976496		51	0.990742	0.992755
									1040	0.935591	0.97708		52	0.991929	0.993612
									1060	0.938214	0.978052		53	0.99219	0.993914
									1080	0.939099	0.978991		54	0.992583	0.994125
									1100	0.940777	0.980609		55	0.992977	0.994281
									1120	0.942577	0.981197		56	0.993727	0.994822
									1140	0.944782	0.983188		57	0.994381	0.995071
									1160	0.946352	0.980934		58	0.994641	0.995194
									1180	0.949122	0.982064		59	0.994641	0.995194
									1200	0.950667	0.982742		60	0.995295	0.995349
									1220	0.952248	0.983704		61	0.995815	0.995349
									1240	0.954454	0.984953		62	0.995815	0.995815
									1260	0.955489	0.983426		63	0.995815	0.996125
									1280	0.957	0.984428		64	0.995815	0.996433
									1300	0.958078	0.984904		65	0.996088	0.996556
									1320	0.960508	0.985916		66	0.99511	0.996667
									1340	0.961727	0.986753		67	0.99511	0.996711
									1360	0.962363	0.988054		68	0.995602	0.996879
									1380	0.963163	0.989536		69	0.995927	0.997012
									1400	0.964968	0.990211		70	0.995927	0.997123
									1420	0.965877	0.990376		71	0.996769	0.997167
									1440	0.966773	0.990851		72	0.995691	0.997302
									1460	0.967131	0.991189		73	0.996287	0.997417
									1480	0.968118	0.991849		74	0.994764	0.997773
									1500	0.969874	0.993015		75	0.994764	0.997884
									1520	0.970638	0.993695		76	0.994764	0.997994
									1540	0.972346	0.994364		77	0.995431	0.997994
									1560	0.973339	0.994684		78	0.995431	0.997994
									1580	0.974024	0.994856		79	0.995431	0.998105
									1600	0.975551	0.994856		80	0.995765	0.998105
									1620	0.97595	0.995028		81	0.996415	0.998215
									1640	0.976701	0.995028		82	0.996415	0.998215
									1660	0.9771	0.995696		83	0.996749	0.998215
									1680	0.978033	0.995696		84	0.993498	0.998215
									1700	0.978033	0.996543		85	0.993498	0.998215
									1720	0.978312	0.996708		86	0.993498	0.998215
									1740	0.979384	0.99703		87	0.993498	0.998215
									1760	0.980934	0.996502		88	0.993498	0.998441
									1780	0.980934	0.996502		89	0.993498	0.998441
									1800	0.981424	0.996502		90	0.993498	0.998564
									1820	0.981957	0.996502		91	0.993498	0.998564
									1840	0.98263	0.996502		92	0.993498	0.998675
									1860	0.98326	0.996696		93	0.993498	0.998719
									1880	0.98378	0.996696		94	0.993498	0.998649
									1900	0.984137	0.996696		95	0.993498	0.998649
									1920	0.984137	0.997125		96	0.993498	0.998649
									1940	0.984397	0.997319		97	0.993498	0.998649
									1960	0.984537	0.997512		98	0.993498	0.998649
									1980	0.984816	0.997512		99	0.993498	0.998874
									2000	0.984816	0.997512		100	0.993498	0.998649
									2020	0.984816	0.997512		101	0.994798	0.998649
									2040	0.985222	0.997714		102	0.994798	0.998649
									2060	0.985222	0.997714		103	0.994798	0.998649
									2080	0.985222	0.997714		104	0.994798	0.998804
									2100	0.986372	0.997714		105	0.994798	0.998505
									2120	0.986372	0.997922		106	0.996099	0.998505
									2140	0.987129	0.997922		107	0.996099	0.998505
									2160	0.987486	0.997922		108	0.996099	0.998505
									2180	0.987843	0.997922		109	0.996099	0.998505
									2200	0.987843	0.997922		110	0.996099	0.998505
									2220	0.987983	0.998136		111	0.996099	0.998505
									2240	0.988122	0.998136		112	0.996099	0.998505
									2260	0.989152	0.998136		113	0.996099	0.998739
									2280	0.989152	0.998136		114	0.996099	0.998605
									2300	0.989291	0.998554		115	0.996099	0.998605
									2320	0.989291	0.998747		116	0.997399	0.998605
									2340	0.989909	0.998329		117	0.997399	0.998605
									2360	0.990896	0.998329		118	0.997399	0.998605
									2380	0.98862	0.998329		119	0.997399	0.998605
									2400	0.988794	0.998329		120	0.997399	0.998605
									2420	0.988968	0.998329		121	0.997399	0.998605
									2440	0.988968	0.998329		122	0.997399	0.998605
									2460	0.989294	0.998329		123	0.997399	0.998605
									2480	0.989294	0.998605		124	0.997399	0.998605
									2500	0.989468	0.998605		125	0.997399	0.998605
									2520	0.989468	0.998605		126	0.997399	0.998605
									2540	0.989793	0.998605		127	0.997399	0.998605
									2560	0.990414	0.998605		128	0.997399	0.998605
									2580	0.990581	0.998605		129	0.997399	0.998605
									2600	0.991027	0.998605		130	0.997399	0.998605
									2620	0.991194	0.998605		131	0.997399	0.998605
									2640	0.989449	0.998605		132	0.997399	0.998605
									2660	0.989449	0.998605		133	0.997399	0.998605
									2680	0.989883	0.998605		134	0.997399	0.998605
									2700	0.990115	0.998605		135	0.997399	0.998605
									2720	0.990115	0.998605		136	0.997399	0.998605
									2740	0.990115	0.998605		137	0.997399	0.998605
									2760	0.990115	0.998605		138	0.997399	0.998605
									2780	0.990115	0.998892		139	0.997399	0.998605
									2800	0.990115	0.999168		140	0.997399	0.998605
									2820	0.990115	0.999168		141	0.997399	0.998605
									2840	0.990115	0.999168		142	0.997399	0.998605
									2860	0.990115	0.999168		143	0.997399	0.998605
									2880	0.990115	0.999168		144	0.9987	0.998605
									2900	0.990115	0.999168		145	0.9987	0.998605
									2920	0.990115	0.999168		146	0.9987	0.998605
									2940	0.990115	0.999168		147	0.9987	0.998605
									2960	0.990115	0.999168		148	1	0.998605
									2980	0.99071	0.999438		149		0.998605
									3000	0.99071	0.999157		150		0.998605
									3020	0.99071	0.999157		151		0.998605
									3040	0.991305	0.999157		152		0.998605
									3060	0.991305	0.999157		153		0.998605
									3080	0.99293	0.999157		154		0.998605
									3100	0.99293	0.999157		155		0.998605
									3120	0.99293	0.999157		156		0.998605
									3140	0.99293	0.999157		157		0.998605
									3160	0.99293	0.999157		158		0.998605
									3180	0.99293	0.99957		159		0.998605
									3200	0.99293	0.999141		160		0.998605
									3220	0.99293	0.999141		161		0.998605
									3240	0.99293	0.999141		162		0.998605
									3260	0.993363	0.999141		163		0.998605
									3280	0.993363	1		164		0.998605
									3300	0.993796			165		0.998605
									3320	0.993796			166		0.998605
									3340	0.993796			167		0.998605
									3360	0.993796			168		0.998605
									3380	0.994029			169		0.998605
									3400	0.994029			170		0.998605
									3420	0.994029			171		0.998605
									3440	0.994029			172		0.998605
									3460	0.994029			173		0.998605
									3480	0.994029			174		0.998605
									3500	0.994029			175		0.998605
									3520	0.994029			176		0.998605
									3540	0.994029			177		0.998605
									3560	0.994029			178		0.998605
									3580	0.994029			179		0.998605
									3600	0.994029			180		0.998605
									3620	0.994029			181		0.998605
									3640	0.994029			182		0.998605
									3660	0.994029			183		0.998605
									3680	0.994462			184		0.998605
									3700	0.995058			185		0.998605
									3720	0.995491			186		0.998605
									3740	0.995491			187		0.998605
									3760	0.995924			188		0.998605
									3780	0.995924			189		0.998605
									3800	0.995924			190		0.998605
									3820	0.995924			191		0.998605
									3840	0.995924			192		0.998605
									3860	0.995924			193		0.998605
									3880	0.995924			194		0.998605
									3900	0.995924			195		0.998605
									3920	0.995924			196		0.998605
									3940	0.996157			197		0.998605
									3960	0.994235			198		0.998605
									3980	0.994235			199		0.998605
									4000	0.994235			200		0.998605
									4020	0.994235			201		0.998605
									4040	0.994235			202		0.998605
									4060	0.994235			203		0.998605
									4080	0.994235			204		0.998605
									4100	0.994235			205		0.998605
									4120	0.994235			206		0.998605
									4140	0.994235			207		0.998605
									4160	0.995128			208		0.998605
									4180	0.995128			209		0.998605
									4200	0.995128			210		0.998605
									4220	0.995128			211		0.998605
									4240	0.995128			212		0.998881
									4260	0.995128			213		0.998881
									4280	0.995128			214		0.998881
									4300	0.995778			215		0.998881
									4320	0.995778			216		0.998881
									4340	0.995778			217		0.998881
									4360	0.995778			218		0.998881
									4380	0.995778			219		0.998881
									4400	0.995778			220		0.998881
									4420	0.995778			221		0.998881
									4440	0.995778			222		0.998881
									4460	0.995778			223		0.998881
									4480	0.995778			224		0.999157
									4500	0.995778			225		0.998736
									4520	0.995778			226		0.998736
									4540	0.995778			227		0.998736
									4560	0.995778			228		0.998736
									4580	0.995778			229		0.998736
									4600	0.995778			230		0.998736
									4620	0.996671			231		0.998736
									4640	0.996671			232		0.998736
									4660	0.996671			233		0.998736
									4680	0.996671			234		0.998736
									4700	0.996671			235		0.998736
									4720	0.996671			236		0.998736
									4740	0.996671			237		0.998736
									4760	0.996671			238		0.998736
									4780	0.996671			239		0.998736
									4800	0.996671			240		0.998736
									4820	0.996671			241		0.998736
									4840	0.996671			242		0.998736
									4860	0.996671			243		0.998736
									4880	0.996671			244		0.998736
									4900	0.996671			245		0.998736
									4920	0.996671			246		0.998736
									4940	0.996671			247		0.998736
									4960	0.996671			248		0.998736
									4980	0.996671			249		0.998736
									5000	0.996671			250		0.998736
									5020	0.996671			251		0.998736
									5040	0.996671			252		0.998736
									5060	0.996671			253		0.998736
									5080	0.996671			254		0.998736
									5100	0.996671			255		0.998736
									5120	0.996671			256		0.998736
									5140	0.996671			257		0.998736
									5160	0.996671			258		0.998736
									5180	0.996671			259		0.998736
									5200	0.996671			260		0.998736
									5220	0.996671			261		0.998736
									5240	0.996671			262		0.998736
									5260	0.996671			263		0.998736
									5280	0.996671			264		0.998736
									5300	0.996671			265		0.998736
									5320	0.996671			266		0.998736
									5340	0.996671			267		0.998736
									5360	0.996671			268		0.998736
									5380	0.996671			269		0.998736
									5400	0.996671			270		0.998736
									5420	0.996671			271		0.998736
									5440	0.996671			272		0.998736
									5460	0.996671			273		0.998736
									5480	0.997321			274		0.998736
									5500	0.996429			275		0.998736
									5520	0.996429			276		0.998736
									5540	0.996429			277		0.998736
									5560	0.996429			278		0.998736
									5580	0.996429			279		0.998736
									5600	0.996429			280		0.998736
									5620	0.996429			281		0.998736
									5640	0.996429			282		0.998736
									5660	0.996429			283		0.998736
									5680	0.996429			284		0.998736
									5700	0.996429			285		0.998736
									5720	0.996429			286		0.998736
									5740	0.996429			287		0.998736
									5760	0.996429			288		0.998736
									5780	0.996429			289		0.998736
									5800	0.996429			290		0.998736
									5820	0.996429			291		0.998736
									5840	0.996429			292		0.998736
									5860	0.996429			293		0.998736
									5880	0.996429			294		0.998736
									5900	0.996429			295		0.998736
									5920	0.996429			296		0.998736
									5940	0.996429			297		0.998736
									5960	0.996429			298		0.998736
									5980	0.996429			299		0.998736
									6000	0.996429			300		0.998736
									6020	0.996429			301		0.998736
									6040	0.996429			302		0.998736
									6060	0.998214			303		0.998736
									6080	0.998214			304		0.998736
									6100	0.998214			305		0.998736
									6120	0.998214			306		0.998736
									6140	0.998214			307		0.998736
									6160	0.998214			308		0.998736
									6180	0.998214			309		0.998736
									6200	0.998214			310		0.998736
									6220	0.998214			311		0.998736
									6240	0.998214			312		0.998736
									6260	0.998214			313		0.998736
									6280	0.998214			314		0.998736
									6300	0.998214			315		0.998736
									6320	0.998214			316		0.998736
									6340	0.998214			317		0.998736
									6360	0.998214			318		0.998736
									6380	0.998214			319		0.998736
									6400	0.998214			320		0.998736
									6420	0.998214			321		0.998736
									6440	0.998214			322		0.998736
									6460	0.998214			323		0.998736
									6480	0.998214			324		0.998736
									6500	0.998214			325		0.998736
									6520	0.998214			326		0.998736
									6540	0.998214			327		0.998736
									6560	0.998214			328		0.998736
									6580	0.998214			329		0.998736
									6600	0.998214			330		0.998736
									6620	0.998214			331		0.998736
									6640	0.998214			332		0.998736
									6660	0.998214			333		0.998736
									6680	0.998214			334		0.998736
									6700	0.998214			335		0.998736
									6720	0.998214			336		0.998736
									6740	0.998214			337		0.998736
									6760	0.998214			338		0.998736
									6780	0.998214			339		0.998736
									6800	0.998214			340		0.998736
									6820	0.998214			341		0.998736
									6840	0.998214			342		0.998736
									6860	0.998214			343		0.998736
									6880	0.998214			344		0.998736
									6900	0.998214			345		0.998736
									6920	0.998214			346		0.998736
									6940	0.998214			347		0.998736
									6960	0.998214			348		0.998736
									6980	0.998214			349		0.998736
									7000	0.998214			350		0.998736
									7020	0.998214			351		0.998736
									7040	0.998214			352		0.998736
									7060	0.998214			353		0.998736
									7080	0.998214			354		0.998736
									7100	0.998214			355		0.998736
									7120	0.998214			356		0.998736
									7140	0.998214			357		0.998736
									7160	0.998214			358		0.998736
									7180	0.998214			359		0.998736
									7200	0.998214			360		0.998736
									7220	0.998214			361		0.998736
									7240	0.998214			362		0.998736
									7260	0.998214			363		0.998736
									7280	0.998214			364		0.998736
									7300	0.998214			365		0.998736
									7320	0.998214			366		0.998736
									7340	0.998214			367		0.998736
									7360	0.998214			368		0.998736
									7380	0.998214			369		0.998736
									7400	0.998214			370		0.998736
									7420	0.998214			371		0.998736
									7440	0.998214			372		0.998736
									7460	0.998214			373		0.998736
									7480	0.998214			374		0.998736
									7500	0.998214			375		0.998736
									7520	0.998214			376		0.998736
									7540	0.998214			377		0.998736
									7560	0.998214			378		0.998736
									7580	0.998214			379		0.998736
									7600	0.998214			380		0.998736
									7620	0.998214			381		0.998736
									7640	0.998214			382		0.998736
									7660	0.998214			383		0.998736
									7680	0.998214			384		0.998736
									7700	0.998214			385		0.998736
									7720	0.998214			386		0.998736
									7740	0.998214			387		0.998736
									7760	0.998214			388		0.998736
									7780	0.998214			389		0.998736
									7800	0.998214			390		0.998736
									7820	0.998214			391		0.998736
									7840	0.998214			392		0.998736
									7860	0.998214			393		0.998736
									7880	0.998214			394		0.998736
									7900	0.998214			395		0.998736
									7920	0.998214			396		0.998736
									7940	0.998214			397		0.998736
									7960	0.998214			398		0.998736
									7980	0.998214			399		0.998736
									8000	0.998214			400		0.998736
									8020	0.998214			401		0.998736
									8040	0.998214			402		0.998736
									8060	0.998214			403		0.998736
									8080	0.998214			404		0.998736
									8100	0.998214			405		0.998736
									8120	0.998214			406		0.998736
									8140	0.998214			407		0.998736
									8160	0.998214			408		0.998736
									8180	0.998214			409		0.998736
									8200	0.998214			410		0.998736
									8220	0.998214			411		0.998736
									8240	0.998214			412		0.998736
									8260	0.998214			413		0.998736
									8280	0.998214			414		0.998736
									8300	0.998214			415		0.998736
									8320	0.998214			416		0.998736
									8340	0.998214			417		0.998736
									8360	0.998214			418		0.998736
									8380	0.998214			419		0.998736
									8400	0.998214			420		0.998736
									8420	0.998214			421		0.998736
									8440	0.998214			422		0.998736
									8460	0.998214			423		0.998736
									8480	0.998214			424		0.998736
									8500	0.998214			425		0.998736
									8520	0.998214			426		0.998736
									8540	0.998214			427		0.998736
									8560	0.998214			428		0.998736
									8580	0.998214			429		0.998736
									8600	0.998214			430		0.998736
									8620	0.998214			431		0.998736
									8640	0.998214			432		0.998736
									8660	0.998214			433		0.998736
									8680	0.998214			434		0.998736
									8700	0.998214			435		0.998736
									8720	0.998214			436		0.998736
									8740	0.998214			437		0.998736
									8760	0.998214			438		0.998736
									8780	0.998214			439		0.998736
									8800	0.998214			440		0.998736
									8820	0.998214			441		0.998736
									8840	0.998214			442		0.998736
									8860	0.998214			443		0.998736
									8880	0.998214			444		0.998736
									8900	0.998214			445		0.998736
									8920	0.998214			446		0.998736
									8940	0.998214			447		0.998736
									8960	0.998214			448		0.998736
									8980	0.998214			449		0.998736
									9000	0.998214			450		0.998736
									9020	0.998214			451		0.998736
									9040	0.998214			452		0.998736
									9060	0.998214			453		0.998736
									9080	0.998214			454		0.998736
									9100	0.998214			455		0.998736
									9120	0.998214			456		0.998736
									9140	0.998214			457		0.998736
									9160	0.998214			458		0.998736
									9180	0.998214			459		0.998736
									9200	0.998214			460		0.998736
									9220	0.998214			461		0.998736
									9240	0.998214			462		0.998736
									9260	0.998214			463		0.998736
									9280	0.998214			464		0.998736
									9300	0.998214			465		0.998736
									9320	0.998214			466		0.998736
									9340	0.998214			467		0.998736
									9360	0.998214			468		0.998736
									9380	0.998214			469		0.998736
									9400	0.998214			470		0.998736
									9420	0.998214			471		0.998736
									9440	0.998214			472		0.998736
									9460	0.998214			473		0.998736
									9480	0.998214			474		0.998736
									9500	0.998214			475		0.998736
									9520	0.998214			476		0.998736
									9540	0.998214			477		0.998736
									9560	0.998214			478		0.998736
									9580	0.998214			479		0.998736
									9600	0.998214			480		0.998736
									9620	0.998214			481		0.998736
									9640	0.998214			482		0.998736
									9660	0.998214			483		0.998736
									9680	0.998214			484		0.999165
									9700	0.998214			485		0.999165
									9720	0.998214			486		0.999165
									9740	0.998214			487		0.999165
									9760	0.998214			488		0.999165
									9780	0.998214			489		0.999165
									9800	0.998214			490		0.999165
									9820	0.998214			491		0.999165
									9840	0.998214			492		0.999165
									9860	0.998214			493		0.999165
									9880	0.998214			494		0.999165
									9900	0.998214			495		0.999165
									9920	0.998214			496		0.999165
									9940	0.998214			497		0.999165
									9960	0.998214			498		0.999165
									9980	0.998214			499		0.999165
									10000	0.998214			500		0.999595
									10020	0.998214			501		0.99919
									10040	0.998214			502		1
									10060	0.998214
									10080	0.998214
									10100	0.998214
									10120	0.998214
									10140	0.998214
									10160	0.998214
									10180	0.998214
									10200	0.998214
									10220	0.998214
									10240	0.998214
									10260	0.998214
									10280	0.998214
									10300	0.998214
									10320	0.998214
									10340	0.998214
									10360	0.998214
									10380	0.998214
									10400	0.998214
									10420	0.998214
									10440	0.998214
									10460	0.998214
									10480	0.998214
									10500	0.998214
									10520	0.998214
									10540	0.998214
									10560	0.998214
									10580	0.998214
									10600	0.998214
									10620	0.998214
									10640	0.998214
									10660	0.998214
									10680	0.998214
									10700	0.998214
									10720	0.998214
									10740	0.998214
									10760	0.998214
									10780	0.998214
									10800	0.998214
									10820	0.998214
									10840	0.998214
									10860	0.998214
									10880	0.998214
									10900	0.998214
									10920	0.998214
									10940	0.998214
									10960	0.998214
									10980	0.998214
									11000	0.998214
									11020	0.998214
									11040	0.998214
									11060	0.998214
									11080	0.998214
									11100	0.998214
									11120	0.998214
									11140	0.998214
									11160	0.998214
									11180	0.998214
									11200	0.998214
									11220	0.998214
									11240	0.998214
									11260	0.998214
									11280	0.998214
									11300	0.998214
									11320	0.998214
									11340	0.998214
									11360	0.998214
									11380	0.998214
									11400	0.998214
									11420	1

## Sheet: SupFig 2
SupFig2A
Dilolistic spine type analysis
	WT					KO
Stubby	3.61714	4.30714	4.62429	3.094		1.99	2.17875	2.92714	2.4325
Mushroom	0.867143	0.957143	0.855714	1.016		1.05286	0.7775	0.947143	0.6775
Thin and long	3.29143	3.47857	3.46857	3.516		3.03143	2.31875	2.28714	2.41375
Filopodia	5.52714	5.48857	4.68286	6.14		3.19286	2.5875	3.23143	2.48625
SupFig 2B,C
Oblique spine density
	WT					KO
P10	5.16234	6.75206	5.27514			6.24385	5.87166	3.64988
P20	5.27386	5.00278	4.01958			5.2739	4.85375	5.2076
P30	6.84997	8.28533	6.34043			6.98867	5.95719	6.54317

[truncated: 1 more sheets: SupFig3]
